# Supplementary material for: Serotype specific epitopes identified by neutralizing antibodies underpin immunogenic differences in Enterovirus B
Source: Nat Commun. 2020 Sep 4;11:4419. doi: 10.1038/s41467-020-18250-w (PMC7474084; doi:10.1038/s41467-020-18250-w)
Supplement: Supplementary file 4 — Source Data [file 41467_2020_18250_MOESM4_ESM.xlsx]

## Sheet: Figure 1a
	Dose-dependent binding analysis 636 of MAbs (6C5 and 4B10) against representative enterovirus B members by ELISA
		OD450
	Conc. (nM)	E30 (coating antigen) - 6C5 (first antibody)			E30 (coating antigen) - 4B10 (first antibody)			E3 (coating antigen) - 6C5 (first antibody)			E3 (coating antigen) - 4B10 (first antibody)			E6 (coating antigen) - 6C5 (first antibody)			E6 (coating antigen)- 4B10 (first antibody)			E11 (coating antigen) - 6C5 (first antibody)			E11 (coating antigen) - 4B10 (first antibody)			CB3 (coating antigen) - 6C5 (first antibody)			CB3 (coating antigen) - 4B10 (first antibody)
	0	0.08	0.07	0.06	0.06	0.07	0.08	0.06	0.06	0.07	0.07	0.07	0.08	0.06	0.06	0.07	0.07	0.07	0.07	0.07	0.07	0.06	0.06	0.07	0.07	0.06	0.06	0.06	0.07	0.07	0.07
	0.002	0.09	0.09	0.08	0.07	0.07	0.07	0.07	0.07	0.08	0.09	0.07	0.07	0.08	0.08	0.07	0.07	0.07	0.06	0.07	0.08	0.06	0.07	0.07	0.07	0.06	0.06	0.06	0.06	0.06	0.07
	0.02	0.24	0.22	0.21	0.11	0.12	0.1	0.07	0.07	0.07	0.08	0.07	0.07	0.08	0.08	0.07	0.07	0.07	0.06	0.08	0.07	0.07	0.08	0.08	0.08	0.06	0.06	0.06	0.06	0.06	0.08
	0.2	0.78	0.74	0.71	0.37	0.35	0.35	0.07	0.07	0.07	0.07	0.07	0.07	0.07	0.07	0.07	0.07	0.07	0.06	0.07	0.08	0.07	0.07	0.07	0.07	0.06	0.06	0.06	0.06	0.06	0.06
	2	1.26	1.21	1.21	1.02	1.04	0.98	0.07	0.08	0.08	0.07	0.06	0.08	0.08	0.07	0.07	0.07	0.07	0.06	0.08	0.09	0.08	0.08	0.07	0.07	0.06	0.06	0.06	0.06	0.06	0.06
	20	1.36	1.33	1.3	1.15	1.05	1.04	0.08	0.08	0.09	0.07	0.07	0.07	0.07	0.07	0.08	0.07	0.07	0.07	0.09	0.1	0.09	0.09	0.09	0.08	0.07	0.07	0.07	0.06	0.06	0.06

## Sheet: Figure 1b
	BIAcore SPR kinetic profile of MAb 6C5 (left) and 4B10 (right) against E30 virus
		Binging affinity of 6C5									Binging affinity of 4B10
	Time (sec)	7.8nM	15.625nM	31.25nM	62.5nM	125nM	250nM			Time (sec)	31.25nM	62.5nM	125nM	250nM	500nM	1000 nM
	0	0.0825794	-0.247498	0.128723	-0.0435181	0.073302	-0.00586			0	0.267089	0.164795	0.367065	0.300781	0.315917	0.0302727
	0.1	0.211487	-0.243591	0.159973	0.292419	-0.235291	-0.154297			0.1	0.247559	0.0827637	0.25769	0.558594	0.397949	0.225586
	0.2	-0.101007	-0.167053	0.0974731	-0.0231934	-0.30877	-0.384759			0.2	0.2389	0.205444	0.150635	0.321899	0.154183	-0.157219
	0.3	0.00757	-0.295959	-0.200989	-0.117004	-0.00641	-0.244934			0.3	0.0616455	-0.0743408	0.0936279	-0.0117188	-0.0129395	-0.0861816
	0.4	-0.179138	-0.214722	-0.417419	-0.113831	-0.301697	-0.533997			0.4	0.254639	-0.150024	0.0780029	-0.0452881	0.240967	0.00769
	0.5	-0.221321	-0.265442	-0.400146	-0.156799	-0.0735546	-0.216011			0.5	0.0279529	-0.121948	0.00854	0.0679932	0.197875	-0.130739
	0.6	-0.180725	-0.232666	-0.199402	-0.0223999	-0.139221	-0.288696			0.6	0.092041	-0.108643	-0.0306396	0.0983887	0.0806885	0.0856934
	0.7	0.0130613	-0.206116	-0.125183	-0.285706	-0.123535	-0.300354			0.7	0.210075	0.0108643	0.0256348	0.208618	0.395622	0.286613
	0.8	0.101379	-0.152161	0.0701294	-0.228638	0.142883	0.00903			0.8	0.0615234	-0.0351563	0.188232	0.503174	0.137695	0.396606
	0.9	0.199768	-0.196716	0.0904541	0.0846558	0.121704	0.126953			0.9	-0.143066	0.194458	0.238892	0.284302	-0.149658	0.124878
	1	0.138061	0.0548096	0.244324	-0.00214	0.200683	0.102782			1	0.25451	0.0211182	-0.183716	0.147705	0.410394	0.1466
	1.1	-0.308838	-0.0014	0.170959	-0.163818	-0.118896	-0.454285			1.1	-0.105591	0.045166	0.0217285	0.335938	0.105713	-0.325928
	1.2	0.0489995	-0.414673	-0.194702	-0.450562	-0.131359	-0.237072			1.2	-0.0328425	-0.0664063	-0.0290527	0.0195313	0.244867	-0.0166072
	1.3	0.180237	-0.169373	-0.0892334	-0.327881	-0.0720215	-0.139465			1.3	-0.0306396	0.0710449	-0.000122	0.110962	0.00964	0.00757
	1.4	0.0349121	-0.0341797	0.0466919	-0.309143	-0.116577	-0.043396			1.4	-0.200073	0.109253	0.160767	0.133545	-0.116089	-0.0196533
	1.5	-0.0877097	0.0782471	0.111511	-0.127136	0.171751	0.00354			1.5	0.128779	-0.215576	0.0296631	-0.114014	0.164301	0.210688
	1.6	-0.257263	0.15802	0.227173	0.161987	-0.0822144	-0.235596			1.6	0.236694	0.213989	0.131958	0.179688	0.316772	0.148315
	1.7	-0.258059	-0.0256348	-0.125977	-0.345093	-0.0532864	-0.267581			1.7	0.226444	0.14917	0.0334473	0.296875	0.241703	0.111454
	1.8	-0.0299072	0.0610962	-0.265808	-0.170105	0.0748291	0.0542603			1.8	-0.0775146	-0.0766602	-0.0963135	-0.143066	-0.211426	-0.0166016
	1.9	0.106018	-0.150635	-0.294739	-0.0286865	0.060791	0.0698853			1.9	0.053833	-0.286743	-0.0384521	-0.16333	0.0128174	0.0185547
	2	-0.0135504	0.0469971	0.0154419	-0.0255737	-0.0689093	-0.0207525			2	0.0850811	0.341431	0.0788574	0.19458	0.0831279	0.23657
	2.1	-0.174438	0.0884399	0.107605	-0.0786743	0.0967407	-0.18396			2.1	0.253784	0.18042	0.283447	0.28125	0.109619	0.0505371
	2.2	-0.0353999	-0.177917	0.013916	-0.0888062	0.0490728	-0.213684			2.2	0.0937561	-0.00244	0.146729	0.366333	0.0878967	0.0146545
	2.3	0.0950928	-0.289673	-0.179871	-0.177917	0.0139771	-0.291016			2.3	0.211548	-0.167969	-0.378174	-0.131226	0.20105	-0.0517578
	2.4	-0.259644	-0.0498047	-0.0470581	-0.116943	-0.265747	-0.468384			2.4	0.0350342	0.225708	-0.133789	0.217163	0.0439453	-0.00879
	2.5	-0.16193	-0.249878	-0.318176	-0.288818	-0.200138	-0.116764			2.5	0.160886	-0.0187988	-0.157959	0.233521	0.111203	-0.0970488
	2.6	-0.152588	-0.114685	-0.032959	-0.366943	-0.280579	-0.0465088			2.6	0.0998535	-0.207886	0.106201	0.214844	-0.00513	0.0615234
	2.7	-0.179144	-0.310791	-0.139221	-0.394287	-0.139227	0.0159853			2.7	0.242064	0.174194	-0.109497	0.0905762	0.0838607	0.327147
	2.8	-0.176758	0.0657959	-0.0213013	-0.0341797	-0.171204	-0.319885			2.8	-0.0306396	-0.0500488	-0.0033	0.144531	0.318237	0.196655
	2.9	-0.238525	-0.34198	-0.18219	-0.297424	-0.358765	-0.386353			2.9	0.137329	-0.0649414	0.0428467	0.293701	0.279175	0.036499
	3	0.044309	-0.404541	-0.303345	-0.338074	-0.237673	-0.0543239			3	0.114749	0.0334473	0.0794678	0.015625	-0.0285619	0.0764186
	3.1	-0.426758	-0.0889282	-0.30957	-0.313843	-0.220398	-0.284729			3.1	0.0467529	-0.103149	-0.0516357	0.0953369	0.00415	0.136475
	3.2	-0.0627542	-0.361511	-0.584534	-0.401306	-0.0493875	-0.0160623			3.2	0.317133	-0.0227051	-0.0423584	0.167236	0.208124	0.366937
	3.3	-0.113525	-0.302979	-0.21582	-0.290405	-0.419678	-0.255066			3.3	0.631958	0.263184	0.227173	0.335938	0.316772	0.237305
	3.4	-0.288513	-0.193604	-0.00568	-0.327087	-0.0282593	-0.269958			3.4	0.0725098	0.0218506	0.29834	0.383667	0.319824	0.0513916
	3.5	-0.070502	-0.0889282	-0.292419	-0.162292	0.0233091	-0.18006			3.5	0.0210042	-0.107056	0.357666	0.346802	-0.0551677	-0.0908122
	3.6	-0.216614	-0.0865479	-0.0181274	-0.0637817	0.0412598	0.112915			3.6	0.378784	-0.212646	-0.0517578	0.0319824	0.411255	0.425537
	3.7	0.0208116	-0.0279541	-0.164246	-0.152893	-0.213441	0.0605454			3.7	0.122563	0.222534	0.463867	0.328125	0.404912	0.250615
	3.8	0.245056	-0.189697	-0.118958	-0.303711	-0.239197	-0.276978			3.8	0.00696	0.22644	0.153809	0.304688	0.12146	0.0490723
	3.9	0.0708618	-0.219421	-0.125183	-0.215393	0.0803223	-0.0863647			3.9	0.0428467	0.236694	-0.138306	0.222656	0.3573	0.248169
	4	-0.0728731	-0.0217285	-0.0822144	0.0533447	-0.169614	-0.266782			4	0.27807	0.159302	-0.0345459	0.316406	0.511957	0.22326
	4.1	-0.105713	-0.239685	-0.107971	-0.314575	-0.289978	-0.351196			4.1	0.085083	0.193726	0.029541	0.556274	-0.0762939	0.19751
	4.2	-0.133061	-0.0154419	-0.172852	-0.132568	-0.110295	0.110531			4.2	0.201531	-0.0344238	-0.0587158	0.140625	0.486321	0.379509
	4.3	-0.415894	-0.120178	0.013855	-0.0568237	-0.475159	-0.309021			4.3	-0.0164795	0.283569	0.193726	0.369629	0.0112305	-0.167358
	4.4	0.12323	-0.244385	-0.378296	-0.548218	0.0100708	-0.0566406			4.4	0.0944824	0.109375	-0.0141602	0.0632324	0.217529	0.198242
	4.5	-0.180727	-0.236511	0.181885	-0.0809937	0.140501	-0.0394304			4.5	0.153807	0.208496	0.236572	0.00854	0.496336	0.179442
	4.6	-0.247864	-0.0498657	-0.0994263	0.0533447	-0.169678	-0.174622			4.6	0.269409	0.27417	0.335815	0.246826	0.088623	0.141235
	4.7	-0.197872	-0.200623	-0.238464	-0.288818	-0.0266683	-0.341793			4.7	-0.0289297	0.118652	0.116333	-0.00623	0.0284434	0.0966807
	4.8	-0.101807	-0.409241	-0.302551	-0.413025	-0.00562	-0.0574341			4.8	0.245239	0.138306	-0.0422363	0.306274	0.127563	0.31543
	4.9	0.0239868	-0.264709	-0.24469	-0.076355	-0.321228	0.0402222			4.9	0.357788	0.0811768	0.0240479	0.398438	0.179199	0.422485
	5	0.0614636	-0.408447	-0.21582	-0.182617	-0.222838	-0.118407			5	-0.139886	0.178101	0.260864	0.0852051	0.0362611	-0.187738
	5.1	-0.244751	0.017334	-0.228333	-0.311523	0.16864	-0.128479			5.1	-0.0509033	-0.0789795	0.119385	0.118774	-0.147339	-0.0432129
	5.2	0.163809	0.0423584	-0.0205078	-0.167725	0.194388	-0.019174			5.2	-0.167966	-0.129028	-0.0618896	0.205444	0.0675074	-0.159543
	5.3	-0.123657	0.00562	-0.106445	0.238464	-0.0462646	-0.120728			5.3	0.0366211	-0.184326	-0.190674	-0.0866699	0.0291748	-0.0814209
	5.4	-0.311157	-0.138916	-0.210327	-0.255249	-0.182129	-0.192566			5.4	-0.095459	-0.167969	-0.032959	0.0859375	0.10498	-0.0845947
	5.5	0.0153753	-0.420105	-0.336121	-0.365356	0.210016	-0.224615			5.5	-0.135256	-0.238281	-0.187622	0.0921631	0.0721416	-0.176027
	5.6	0.0435181	-0.0912476	-0.297058	-0.0724487	0.0155029	-0.00116			5.6	0.0209961	-0.136719	-0.0681152	0.0554199	0.0213623	0.137329
	5.7	0.0466292	-0.0326538	-0.200195	0.164307	-0.050905	-0.0699479			5.7	0.0288108	0.0476074	-0.189209	0.0788574	-0.0527322	-0.140745
	5.8	-0.0736694	0.0962524	-0.0845337	-0.0255737	-0.0579224	-0.00269			5.8	0.196045	-0.0344238	-0.0274658	0.0844727	0.223755	0.0810547
	5.9	0.237305	-0.302185	-0.191589	-0.0583496	0.191284	0.16449			5.9	0.378784	0.0742188	0.0428467	0.303223	0.305786	0.248169
	6	0.298218	0.15802	0.157654	0.0651245	0.165466	0.116821			6	-0.261099	-0.0610352	0.224854	0.262451	0.0572609	-0.000234
	6.1	-0.0150757	0.144714	0.170105	0.0557251	-0.0681152	0.0269165			6.1	0.0343018	-0.181396	0.0224609	0.121094	0.0893555	-0.0634766
	6.2	-0.148676	-0.121765	0.076355	0.0838013	-0.0064	-0.125361			6.2	-0.333618	0.0866699	-0.0930176	0.120361	0.0112311	-0.140014
	6.3	-0.0705566	-0.182678	0.0216675	0.0142822	-0.386902	-0.147278			6.3	-0.0633545	-0.125	0.0303955	0.133667	0.140869	0.168579
	6.4	0.0599365	-0.281128	-0.0564575	0.0869141	-0.0829468	-0.197266			6.4	0.414063	0.0811768	0.356079	0.14917	0.449585	0.361572
	6.5	-0.165039	-0.0576172	-0.0978394	-0.130188	-0.186829	-0.0214843			6.5	0.169437	0.378174	0.25769	0.358643	0.230716	0.0927764
	6.6	-0.113525	-0.227173	-0.0704956	-0.0286865	-0.0469971	0.0245972			6.6	-0.300903	0.10144	0.144409	0.326538	-0.316162	0.0810547
	6.7	-0.273677	-0.0552979	0.116211	0.0377197	-0.261043	-0.0371048			6.7	-0.0033	-0.174316	0.0186768	-0.0875244	-0.158326	-0.186158
	6.8	-0.0166626	0.0189209	0.0318604	-0.0177002	-0.166565	0.0324097			6.8	0.0568848	0.0545654	0.0631104	0.114746	-0.00757	0.138062
	6.9	0.0817871	0.079834	-0.0369263	-0.170837	-0.0595093	-0.110596			6.9	0.0233154	0.198364	0.120972	0.319458	0.289307	0.509155
	7	-0.146306	-0.0287476	-0.102539	-0.156067	0.25146	-0.152715			7	-0.0672528	0.564819	0.320923	0.63208	0.119149	0.136605
	7.1	0.0137939	-0.263123	-0.217346	-0.125549	-0.0204468	-0.0894775			7.1	0.0327148	0.246826	0.116333	0.186768	-0.367676	0.00061
	7.2	-0.129135	0.223572	0.0911865	0.0385132	-0.175888	-0.452744			7.2	0.0186761	-0.118774	0.0561523	-0.0976563	-0.110596	0.0373529
	7.3	-0.0908813	-0.300659	-0.243164	-0.334961	-0.161865	-0.306641			7.3	0.0155029	-0.118774	0.0765381	-0.0546875	0.117554	0.27478
	7.4	-0.180725	-0.122498	-0.272034	-0.338074	-0.240784	0.315979			7.4	-0.168091	0.0257568	0.0968018	0.293823	-0.154419	0.0778809
	7.5	-0.0298939	-0.0787964	0.15448	-0.134949	-0.225145	0.180067			7.5	0.046017	0.0554199	0.102905	-0.00549	0.101803	0.0919155
	7.6	0.494324	-0.352966	0.0631104	0.00647	1.17334	0.224609			7.6	0.194336	-0.0266113	0.243652	0.258545	0.214355	0.177856
	7.7	0.00994	0.0524902	-0.0462646	0.109619	0.165517	0.130849			7.7	0.245234	0.216309	-0.0595703	0.0859375	0.27685	0.324091
	7.8	-0.267456	0.132996	0.184998	-0.0575562	-0.868896	-0.127747			7.8	0.102173	0.0976563	0.0710449	0.380493	0.215088	-0.0533447
	7.9	-0.123657	-0.0498657	-0.0634766	-0.12085	-0.0228271	-0.012146			7.9	-0.221191	-0.048584	0.252197	0.263184	-0.012207	-0.411133
	8	-0.157285	0.0907593	-0.169739	0.172852	-0.168149	-0.150388			8	0.185053	-0.344604	0.110107	0.201538	0.261958	-0.101812
	8.1	0.0513306	-0.118591	-0.323669	-0.0357056	0.0131226	0.0870972			8.1	0.225708	0.190552	0.192017	0.15625	0.247925	-0.0751953
	8.2	0.314569	-0.0943604	-0.198608	-0.127136	0.17016	0.206598			8.2	0.267939	0.0209961	0.126465	-0.0344238	0.47143	0.337397
	8.3	0.0950317	-0.0373535	0.139648	0.0134888	-0.0783081	0.0410156			8.3	-0.0235596	-0.0422363	0.358521	0.0195313	0.181519	0.340454
	8.4	-0.0744629	0.017334	0.156067	0.0447388	0.0427856	-0.105103			8.4	0.120972	0.0108643	-0.0290527	0.242188	0.231567	0.180298
	8.5	-0.246333	-0.113953	-0.0439453	-0.120911	-0.079036	-0.402705			8.5	0.015506	-0.0640869	0.0936279	0.219482	0.0870392	0.0677521
	8.6	-0.0822144	-0.151428	-0.0525513	-0.357605	-0.179016	0.0613403			8.6	-0.193848	0.0960693	0.120972	0.232788	-0.0958252	0.150513
	8.7	-0.0393069	0.113464	0.159973	-0.0637817	-0.00482	-0.13086			8.7	0.11865	-0.223511	-0.0509033	0.0820313	0.0136696	0.127195
	8.8	-0.0869141	-0.12793	0.00452	-0.0622559	-0.127441	0.0386963			8.8	0.0795898	0.0305176	-0.101685	0.214111	0.072998	0.0231934
	8.9	0.306824	-0.131836	0.0388794	-0.0458374	0.0803223	0.21759			8.9	0.022583	0.0273438	-0.0189209	0.166382	0.0690918	0.171753
	9	-0.0244083	0.0814209	-0.0704956	-0.0106812	-0.364923	-0.187067			9	0.000732	-0.300781	0.130371	0.274292	0.265991	-0.144654
	9.1	-0.126831	-0.242798	-0.0720215	-0.0684814	0.0881348	0.0112915			9.1	0.0928955	0.0147705	0.0444336	0.227417	-0.265381	-0.322021
	9.2	-0.268186	0.140015	0.0232544	0.173645	0.0553618	-0.206601			9.2	0.0584702	-0.214111	0.085083	-0.0695801	0.0393051	-0.0689712
	9.3	-0.19165	-0.0201416	0.106079	-0.0450439	-0.0946655	-0.121521			9.3	-0.314209	-0.178223	0.0178223	0.0366211	-0.206787	-0.208008
	9.4	-0.2276	-0.223328	-0.0658569	-0.126343	-0.311829	-0.302734			9.4	0.146729	-0.448486	-0.289185	-0.139038	0.265137	-0.17749
	9.5	0.403662	-0.294373	-0.291565	-0.211487	0.33811	-0.282434			9.5	0.188964	0.177246	0.16626	0.310181	0.258911	0.231811
	9.6	-0.672119	-0.308411	-0.118164	-0.244324	-0.511841	0.18634			9.6	-0.174316	0.106201	0.230347	0.361694	-0.161377	0.0537109
	9.7	-0.961128	0.0126343	0.0443726	-0.0982056	-1.52119	0.209832			9.7	-0.155517	-0.107788	-0.144653	0.389038	0.0206304	0.117798
	9.8	-0.00494	0.15332	0.124817	0.0611572	-0.467346	-0.403564			9.8	0.198364	-0.170288	-0.127441	0.125	0.327637	0.259277
	9.9	-0.0322876	-0.446716	-0.193176	-0.313049	-0.0025	-0.307434			9.9	0.112305	0.0374756	0.23584	0.106323	0.144043	0.11853
	10	0.546579	-0.517029	-0.602539	-0.543518	0.898203	-0.0848292			10	0.142084	-0.0251465	0.266968	0.142944	0.189325	0.104486
	10.1	0.541199	-0.109253	-0.00336	-0.0740356	0.69519	0.00513			10.1	0.17334	0.122559	0.22644	0.471802	0.185425	0.321655
	10.2	-0.0885582	0.048645	-0.103271	-0.0669556	0.118595	-0.130123			10.2	-0.0938705	-0.0180664	0.234985	0.188232	0.235475	0.168581
	10.3	0.0576172	-0.138123	-0.124451	0.0385132	0.167847	0.194153			10.3	-0.264893	0.0664063	0.255371	0.0140381	-0.0567627	-0.223633
	10.4	-0.211975	0.126709	0.0756226	0.359619	-0.350952	-0.081665			10.4	-0.0617676	-0.205444	0.0022	-0.0241699	0.164429	-0.22522
	10.5	-0.0252097	-0.156128	-0.026001	0.00726	0.12097	-0.0957053			10.5	0.0545653	-0.00159	-0.0446777	-0.0218506	-0.0269777	-0.140747
	10.6	-0.524475	-0.211548	-0.154846	-0.155212	-0.313416	-0.0238647			10.6	0.0185547	-0.133667	-0.0961914	0.0953369	0.0666504	0.00293
	10.7	-0.429914	-0.152954	-0.017395	-0.0778809	-0.622785	-0.0831731			10.7	-0.0836133	0.0437012	-0.0368652	0.135864	-0.259761	-0.0844678
	10.8	-0.116638	-0.0326538	-0.0306396	0.108826	-0.362671	-0.0308838			10.8	-0.213379	-0.110107	-0.0610352	-0.0280762	-0.240356	-0.164307
	10.9	0.00287	-0.0959473	-0.0384521	0.0408325	-0.0360718	-0.109802			10.9	0.114746	-0.424316	-0.152466	-0.143799	0.158936	0.0341797
	11	-0.0275875	-0.0115967	-0.155701	-0.216187	-0.00323	-0.11676			11	-0.0523729	-0.0703125	0.119507	0.124268	0.261226	0.122432
	11.1	-0.228394	-0.105286	-0.15332	-0.199768	0.288147	-0.0113525			11.1	-0.169556	0.0491943	0.188232	0.219604	0.0831299	-0.181396
	11.2	0.0544439	0.0532837	0.225586	0.19397	0.188172	0.000428			11.2	-0.00562	-0.0335693	-0.00244	-0.0195313	0.0416258	-0.0712892
	11.3	-0.200256	-0.117798	0.0365601	-0.208374	-0.108765	-0.110535			11.3	0.188965	-0.125854	-0.0883789	0.153931	-0.0192871	0.167725
	11.4	-0.395508	-0.263123	-0.182983	-0.319336	-0.404053	0.0394897			11.4	0.154541	0.000732	0.0740967	0.263306	0.0220947	0.059082
	11.5	-0.116632	0.0228271	-0.125183	0.00336	-0.295404	0.0230771			11.5	0.136596	0.0842285	0.105347	-0.0297852	-0.0489513	0.0419911
	11.6	0.0302124	-0.045166	0.0178223	0.0806885	-0.0860596	0.133179			11.6	0.164795	-0.0125732	-0.0125732	0.0804443	0.268311	0.34436
	11.7	-0.113518	-0.0069	0.0271606	-0.0669556	-0.192315	0.0222849			11.7	0.0740981	0.0827637	0.189697	0.408569	0.214357	-0.0876451
	11.8	-0.151794	0.128296	0.0240479	-0.0950928	-0.471191	0.444946			11.8	-0.18689	0.0874023	0.076416	0.209351	0.0533447	-0.179932
	11.9	-0.00104	0.334534	0.239685	0.183838	-0.032959	-0.10199			11.9	-0.130615	-0.0454102	-0.0830078	0.160156	-0.0153809	-0.0166016
	12	0.0325062	-0.0936279	-0.286133	-0.417786	0.217809	-0.272303			12	-0.0360113	-0.168823	-0.0594482	-0.111694	-0.0317388	0.00537
	12.1	0.0481567	-0.479553	-0.397095	-0.232605	0.186584	-0.0230713			12.1	0.0209961	-0.134399	-0.249268	-0.108521	0.28772	0.240356
	12.2	-0.108825	0.0516968	-0.0463257	-0.0935669	-0.0634145	-0.012145			12.2	-0.0704323	0.153809	0.247437	0.292114	0.357302	0.0427268
	12.3	0.0739746	-0.167053	-0.361145	-0.0825806	-0.0142212	0.00195			12.3	0.0234375	-0.0977783	-0.0181885	0.4375	-0.00586	-0.000977
	12.4	0.233337	0.0626831	-0.132996	-0.06073	0.274841	-0.00586			12.4	-0.129028	0.216431	0.156982	0.246094	-0.012207	-0.0533447
	12.5	0.25446	0.28064	0.0513916	0.114319	-0.0150101	-0.167598			12.5	0.122549	-0.0906982	0.0662842	0.046875	0.0698148	0.0537015
	12.6	-0.06427	0.064209	-0.000977	-0.0724487	-0.0930786	0.0394897			12.6	-0.125854	-0.0109863	0.180298	0.307007	-0.10437	-0.382202
	12.7	-0.078367	0.112671	-0.157227	0.281494	0.0944235	0.180056			12.7	-0.184569	-0.0992432	0.143677	-0.216431	-0.0989979	-0.0971668
	12.8	0.202881	0.141541	-0.0571899	0.106506	0.296753	0.301941			12.8	-0.00708	0.00146	0.0334473	-0.0773926	-0.180176	0.12561
	12.9	-0.121338	0.288452	0.431885	0.115112	-0.0735474	-0.223816			12.9	0.221069	-0.391479	0.0998535	0.0617676	0.219849	0.192749
	13	0.0958197	-0.192017	-0.104065	-0.275513	-0.0681207	0.0300849			13	0.127319	-0.0882568	0.285889	0.214111	0.108886	0.0920402
	13.1	-0.250183	0.205627	-0.0806885	0.0471191	0.0787964	-0.0300293			13.1	-0.256348	0.116455	0.335083	0.0438232	0.0620117	-0.0782471
	13.2	0.0950921	0.15094	-0.0884399	0.0346069	0.136596	0.241027			13.2	0.443591	-0.139893	-0.0860596	0.300781	0.261218	0.152087
	13.3	0.380188	-0.0646973	0.029541	0.25647	0.371704	0.409729			13.3	0.164795	0.224121	0.249878	0.61792	0.130005	0.109985
	13.4	-0.0158691	0.264221	0.290405	0.533813	-0.0720215	-0.169922			13.4	-0.172729	-0.0281982	0.237427	0.106323	-0.074707	-0.0205078
	13.5	-0.0252697	-0.0646973	0.104492	0.088501	0.0139149	-0.0175793			13.5	0.326528	0.0195313	-0.086792	0.116455	0.459707	0.220937
	13.6	-0.136902	-0.0100098	-0.0689697	-0.09198	-0.0469971	0.178528			13.6	-0.207886	0.0648193	0.0272217	0.292236	0.220581	-0.0775146
	13.7	-0.450984	0.00177	-0.117371	0.0963745	-0.247737	0.0222825			13.7	-0.0938727	0.00854	0.0826416	0.0140381	0.0751947	0.113769
	13.8	0.234131	0.0415649	-0.039978	0.00806	0.174866	-0.0839844			13.8	-0.0617676	-0.0446777	-0.0205078	0.21875	0.109741	0.0506592
	13.9	0.341919	0.0509644	-0.122864	0.104919	0.221741	-0.0761719			13.9	-0.260254	0.00391	0.0616455	0.349243	-0.194214	-0.19397
	14	0.195877	0.0220337	0.0794678	0.317383	-0.431381	-0.196457			14	-0.180552	-0.376587	-0.000854	0.101563	-0.0871681	-0.145518
	14.1	0.208374	-0.260742	-0.349365	-0.221619	-0.663391	-0.607422			14.1	-0.258667	0.0593262	0.114746	-0.0179443	-0.126221	-0.292358
	14.2	0.207588	-0.479492	-0.454102	-0.573975	-0.829765	-0.786308			14.2	0.123293	-0.0859375	-0.0274658	-0.141357	0.062746	-0.30493
	14.3	1.06696	-0.908386	-0.573608	-0.877075	-0.888367	-0.93866			14.3	0.0701904	0.0194092	-0.0837402	0.242188	0.180786	-0.00806
	14.4	0.0411377	-0.75061	-0.74469	-0.770081	-1.04077	-0.905884			14.4	-0.283691	-0.210205	-0.21106	0.107788	-0.114502	0.0114746
	14.5	-1.07444	-0.980347	-1.05878	-0.994324	-1.42277	-1.26054			14.5	-0.0509053	-0.337524	-0.161011	-0.157837	0.0440654	-0.282229
	14.6	-0.993164	-1.24127	-1.33691	-1.30292	-1.21887	-1.0863			14.6	-0.189209	-0.323486	-0.300903	-0.0828857	0.0861816	-0.0657959
	14.7	-0.383881	-1.42328	-1.15796	-1.05286	-0.15567	-0.175446			14.7	-0.0798314	0.145264	0.0162354	0.0859375	-0.264524	-0.190793
	14.8	-0.124451	-0.618591	-0.422852	-0.446655	-0.0595093	-0.314453			14.8	0.0311279	0.0593262	-0.102417	0.105469	0.208862	0.185669
	14.9	0.156799	-0.242065	-0.385376	-0.0638428	-0.141541	-0.101196			14.9	0.0593262	0.0343018	0.0366211	0.160889	0.146362	0.194336
	15	-0.101807	0.107971	0.109985	-0.0505371	0.0373528	0.147277			15	0.313962	0.130493	0.252197	0.121948	0.150266	0.309079
	15.1	-0.111938	-0.0342407	-0.0103149	-0.136475	-0.332153	0.326965			15.1	0.0740967	0.33667	0.352173	0.188965	0.233032	-0.0604248
	15.2	-0.175233	-0.220947	0.0162354	-0.187256	0.0123889	0.555114			15.2	0.12964	-0.107178	0.0396729	0.138184	0.112062	-0.0892322
	15.3	-0.128357	-0.0146484	-0.0384521	-0.280212	0.0975342	0.43634			15.3	0.170166	0.0570068	0.0593262	0.112549	0.151855	0.248291
	15.4	-0.0534058	-0.247498	-0.412659	-0.341919	0.371704	1.12067			15.4	-0.0782471	-0.127441	0.222534	0.267212	-0.0965576	0.00842
	15.5	0.113026	-0.244385	-0.429871	0.166626	0.633473	1.74413			15.5	-0.0930202	-0.446167	0.0701904	0.0507813	0.245603	-0.1095
	15.6	0.0192871	0.136902	0.234985	0.399475	0.819397	0.651978			15.6	0.0506592	-0.150757	0.177979	0.103882	0.126099	0.208374
	15.7	-0.448654	-0.160767	0.28656	0.430725	1.00771	-0.0839694			15.7	0.206902	0.0703125	-0.127441	0.114136	0.198723	0.11779
	15.8	-0.0674438	-0.645935	0.320923	0.265076	1.23035	0.120728			15.8	-0.00403	0.122681	0.111572	0.371948	-0.202759	-0.167358
	15.9	-0.169739	-0.321716	0.538086	0.541626	0.566284	-0.034729			15.9	-0.0462646	-0.0507813	0.0795898	-0.0358887	0.31665	-0.0618896
	16	-0.526	0.106445	0.457642	1.3479	0.0740979	-0.263671			16	-0.0367417	0.253784	0.175659	-0.0187988	0.193361	-0.0892319
	16.1	-0.125977	0.350159	0.883423	0.980713	0.223328	0.0777588			16.1	-0.0281982	0.277344	-0.0562744	0.419556	0.019043	-0.111206
	16.2	0.630243	0.789246	1.16467	0.31897	0.0295962	0.160578			16.2	0.00696	0.0811768	0.0943604	0.101563	-0.0895945	-0.45727
	16.3	0.432617	0.777527	0.566223	0.311951	-0.277466	-0.147217			16.3	0.0616455	-0.275024	-0.311035	-0.00708	0.0408936	0.0192871
	16.4	0.241211	0.99469	0.0639038	-0.18335	-0.36499	-0.319885			16.4	0.306152	-0.100098	-0.0579834	0.241455	0.223633	0.0802002
	16.5	0.155225	0.976746	-0.364258	-0.441956	-0.68529	-0.639453			16.5	0.406979	0.00928	0.0169678	0.167114	0.23779	0.217038
	16.6	0.687256	-0.269409	-0.583801	-0.59668	-0.832947	-0.548828			16.6	0.272461	0.354614	0.317871	-0.00159	0.346313	0.0263672
	16.7	0.529436	-0.574829	-0.670471	-0.596619	-1.22905	-1.06053			16.7	0.187385	0.295166	0.160034	0.199219	0.332283	0.0568919
	16.8	-0.634583	-1.11157	-1.25488	-1.19434	-1.48059	-1.66211			16.8	0.0577393	0.0507813	-0.0258789	0.425049	0.227661	-0.0205078
	16.9	-1.70648	-1.56	-1.71735	-1.73413	-2.06421	-1.88239			16.9	-0.269653	0.227295	-0.0166016	0.179688	-0.308228	-0.478271
	17	-1.08468	-1.91779	-1.87128	-2.10992	-1.30099	-1.17935			17	-0.227426	-0.13208	-0.262573	-0.356201	0.0728669	0.0849518
	17.1	-0.211182	-1.16937	-1.19476	-1.24121	0.115479	-0.173035			17.1	-0.0869141	0.109253	0.131104	-0.114136	0.0666504	0.103638
	17.2	-0.0767843	-0.309998	0.208435	0.0986938	0.0420511	-0.204287			17.2	-0.172723	-0.00867	-0.165771	0.0944824	-0.241937	-0.07995
	17.3	0.123169	-0.159973	0.0732422	0.108826	0.120178	-0.0839844			17.3	0.0788574	-0.257935	-0.179077	0.159302	0.237793	0.16394
	17.4	-0.0502319	0.0532837	0.0872803	0.0291138	-0.360291	0.101929			17.4	0.28125	0.00696	-0.032959	0.0531006	0.357422	0.213135
	17.5	0.368521	0.0509033	0.0904541	0.00488	0.227164	1.05114			17.5	0.251466	0.25	0.085083	0.306274	0.165162	0.0552987
	17.6	0.0856934	0.294678	0.363892	-0.0200806	0.141296	0.630066			17.6	0.260864	0.00854	0.141235	0.308594	0.0705566	0.0911865
	17.7	-0.0658527	-0.00842	0.109985	-0.463806	0.401432	0.798832			17.7	0.162478	0.0905762	0.113892	0.0625	-0.0801976	-0.0814183
	17.8	-0.179871	-0.107605	-0.426697	-0.159912	0.620972	1.80432			17.8	-0.108643	0.0632324	-0.0187988	0.201538	0.130005	0.00293
	17.9	-0.292419	0.0556641	-0.18689	0.512756	0.537354	1.91443			17.9	-0.318848	-0.0187988	0.153809	-0.0124512	0.0596924	-0.127441
	18	0.411489	-0.113159	0.259155	0.56427	1.48815	1.3004			18	-0.437614	-0.0788574	-0.204712	-0.0397949	-0.129386	-0.274406
	18.1	0.505249	-0.121704	0.847473	0.888489	1.79755	0.369141			18.1	0.164795	-0.276611	-0.293823	-0.15625	0.0722656	-0.0141602
	18.2	-0.361912	0.0775146	0.782654	0.914307	0.525662	-0.55582			18.2	-0.159537	0.015625	0.0335693	0.308594	-0.138786	-0.383781
	18.3	0.112244	-0.327942	-0.0025	1.04871	-0.373596	-0.380066			18.3	0.0968018	-0.322021	0.0631104	0.0531006	0.088623	0.0404053
	18.4	0.458374	0.224365	0.709167	1.11505	-0.593872	-0.633972			18.4	0.170166	-0.174194	0.348389	0.157837	0.224487	0.0739746
	18.5	0.766177	0.0876465	0.986511	0.469788	-0.793088	-0.830868			18.5	-0.0094	0.224854	-0.0657959	0.0717773	0.0776407	-0.00634
	18.6	0.348206	0.0126953	0.531067	-0.638794	-0.826721	-1.1731			18.6	-0.0134277	-0.0710449	-0.055542	0.0187988	-0.0372314	-0.118164
	18.7	-1.39548	0.247009	-0.604126	-0.964661	-1.96805	-1.72299			18.7	-0.250854	-0.203979	-0.0180664	0.151611	0.000367	-0.23291
	18.8	-1.0705	0.0673828	-1.66034	-1.93488	-1.39465	-1.17383			18.8	-0.0344238	-0.347656	-0.071167	0.10791	0.0526123	0.174072
	18.9	-0.106506	-0.0779419	-1.20404	-1.21301	-0.166565	-0.40741			18.9	0.13269	0.0124512	0.0476074	-0.0163574	0.0744629	0.244263
	19	-0.109628	-0.305298	-0.28302	-0.437256	0.00536	-0.333993			19	0.21863	-0.0187988	-0.0908203	0.266357	0.0581077	0.109133
	19.1	-0.305725	-0.076416	-0.102539	-0.168518	0.0147095	-0.105103			19.1	-0.104736	-0.101685	-0.0072	0.119507	-0.308228	-0.351685
	19.2	-0.247869	-0.254517	-0.197083	0.0463257	-0.28449	0.241816			19.2	-0.225832	-0.372681	-0.0860596	-0.176514	-0.302859	-0.224367
	19.3	-0.0424194	0.0744019	0.0240479	0.0697632	-0.52124	0.34491			19.3	0.0319824	-0.0726318	-0.162598	-0.0655518	-0.109009	-0.0759277
	19.4	0.0622559	-0.313904	-0.157227	-0.294312	0.0928345	0.506592			19.4	0.311646	-0.0859375	-0.249268	0.0664063	-0.0825195	-0.104126
	19.5	-0.360401	-0.195984	0.263855	-0.301331	0.077953	0.451183			19.5	0.310916	-0.0789795	0.339722	0.328857	-0.00439	0.215457
	19.6	-0.504883	-0.202209	-0.180664	-0.249817	-0.0289917	0.989502			19.6	0.28125	-0.253174	0.0155029	0.454712	0.318359	0.201416
	19.7	-0.465031	-0.502136	-0.593933	0.0986938	0.135799	1.13165			19.7	-0.132194	0.0109863	0.196777	0.339844	-0.158317	0.02015
	19.8	0.369263	-0.439636	-0.362671	0.0932007	0.537354	0.935547			19.8	0.141357	0.0218506	-0.0853271	0.0202637	0.170654	0.195068
	19.9	0.525513	-0.176392	0.507629	0.6604	1.52643	0.390991			19.9	0.267944	0.0820313	0.0928955	-0.0625	0.4823	0.0615234
	20	-0.0127421	-0.245178	0.597473	0.833801	1.196	-0.121446			20	0.0499288	0.0234375	0.13269	0.204712	0.197146	0.0974142
	20.1	-0.300964	-0.167786	0.324829	1.05573	0.0280151	-0.270691			20.1	0.0444336	-0.0828857	0.0061	0.203125	0.196411	-0.032959
	20.2	0.177844	0.264221	0.373291	1.13934	0.138903	-0.112134			20.2	0.220944	-0.121826	0.206909	0.10791	0.453366	0.0833712
	20.3	-0.0947876	0.49469	1.24744	0.66272	-0.182983	-0.234009			20.3	0.172607	0.224976	0.167847	0.0843506	0.0964355	0.0623779
	20.4	0.248169	0.370422	1.10059	0.0189819	-0.204834	-0.242615			20.4	-0.281372	-0.0617676	0.0998535	-0.053833	-0.136475	-0.280762
	20.5	-0.0595714	0.611877	0.576355	-0.0747681	-0.0438854	0.0183704			20.5	0.084222	-0.122803	-0.064209	-0.271118	0.0986263	0.0684749
	20.6	-0.469788	1.35876	0.0896606	-0.201294	-0.457947	-0.360535			20.6	0.0561523	-0.0368652	-0.15564	-0.0227051	0.107422	-0.0111084
	20.7	-0.00569	0.968872	-0.361938	-0.366943	-0.0868704	-0.0074			20.7	0.12878	-0.358643	-0.0187988	0.0203857	0.2019	0.0194052
	20.8	-0.268188	0.516602	-0.12207	0.128357	0.0272217	-0.443359			20.8	-0.0415039	-0.267944	0.194458	0.310181	0.251099	0.0998535
	20.9	-0.0596313	0.0407715	-0.22522	-0.195068	-0.0235596	0.190247			20.9	0.03125	-0.09375	0.0115967	0.371948	0.193359	0.104492
	21	-0.16351	0.122009	0.0349731	0.0385132	-0.203244	0.25275			21	0.0623822	0.122681	0.0545654	0.20166	0.378422	0.0365033
	21.1	0.162292	-0.00684	-0.17749	0.0291748	-0.0673218	0.137939			21.1	0.0195313	0.224243	0.338135	0.16333	0.301147	0.131104
	21.2	0.265377	0.0439453	0.0388794	0.000244	-0.0134313	0.414486			21.2	0.253913	-0.103882	0.154663	0.505493	0.203497	-0.0618834
	21.3	0.205261	0.0931396	0.269348	-0.0130615	0.397522	0.198853			21.3	-0.00952	-0.119507	0.0545654	0.0180664	0.072998	-0.279053
	21.4	-0.179932	-0.296692	0.02948	-0.0927124	0.029541	-0.012085			21.4	-0.311035	-0.236816	-0.0828857	-0.258545	0.0870361	-0.260254
	21.5	-0.105709	-0.0552979	-0.0142212	0.132263	-0.0259358	-0.206661			21.5	-0.148568	-0.431274	-0.210205	-0.303833	0.330802	-0.0134362
	21.6	-0.06427	-0.0420532	-0.204102	0.079895	-0.109497	-0.0957031			21.6	-0.143066	-0.000854	0.113159	0.103882	-0.0349121	0.0286865
	21.7	-0.127626	-0.178711	0.206055	-0.0474243	0.0193463	0.0597516			21.7	-0.0462683	-0.302368	0.0826416	0.0875244	0.216671	-0.0799597
	21.8	-0.0322266	-0.540466	0.309937	-0.217773	0.385803	0.0363159			21.8	-0.384399	-0.0328369	-0.00952	0.362427	-0.119995	-0.540039
	21.9	0.202881	-0.00922	0.261536	0.0791626	0.175659	-0.153503			21.9	0.149048	-0.564819	-0.263306	0.0250244	-0.00671	-0.0142822
	22	0.186466	0.28064	0.0193481	-0.00836	-0.000119	-0.155087			22	0.0655515	-0.0187988	0.0725098	0.0351563	0.0847165	0.213867
	22.1	-0.0307007	0.0118408	0.052124	0.03302	-0.100159	-0.0605469			22.1	0.251465	-0.250854	0.0444336	0.244507	-0.0762939	-0.0142822
	22.2	-0.0533414	-0.0725098	-0.133789	-0.176331	-0.287594	-0.322995			22.2	-0.240713	-0.0883789	0.201416	0.207031	-0.261465	-0.175162
	22.3	0.309937	-0.120911	-0.293884	-0.224731	-0.0751343	0.173828			22.3	-0.0860596	-0.203247	-0.267334	-0.0695801	-0.153687	0.158325
	22.4	0.234924	0.0720215	-0.168152	0.00104	-0.0165405	-0.0402222			22.4	-0.0679932	-0.0750732	-0.115845	0.118652	-0.269165	-0.0446777
	22.5	0.0521203	0.110352	-0.279846	-0.168518	-0.012638	-0.113651			22.5	-0.00403	-0.339844	-0.339966	-0.0241699	-0.118534	0.123166
	22.6	-0.169006	0.200989	0.0357666	-0.0958252	-0.294678	-0.244141			22.6	-0.156372	-0.221924	-0.12207	-0.116455	0.0753174	-0.233765
	22.7	0.0638409	-0.361572	-0.305664	-0.236511	-0.281374	-0.216005			22.7	-0.236814	-0.243774	0.013916	-0.0358887	-0.176999	-0.177487
	22.8	0.495056	-0.314636	-0.241577	-0.369263	0.19751	0.00977			22.8	-0.0742188	-0.135132	-0.0852051	-0.107788	-0.098877	-0.136108
	22.9	-0.113525	0.0923462	0.0795288	0.174438	-0.347839	-0.330078			22.9	-0.21106	-0.0570068	-0.0899658	0.0390625	0.0213623	-0.18457
	23	-0.4104	-0.217834	-0.211914	-0.233398	-0.45874	-0.354308			23	-0.0798417	-0.275879	-0.319702	-0.264893	0.13549	-0.171272
	23.1	-0.401062	-0.312317	-0.313477	-0.398193	-0.500183	-0.344177			23.1	-0.161743	0.00781	-0.128296	0.0656738	-0.264526	-0.238403
	23.2	-0.229932	-0.54364	-0.486145	-0.545898	-0.26106	-0.101941			23.2	-0.140748	-0.204712	-0.105591	-0.141357	-0.135621	-0.0478523
	23.3	-0.158813	-0.053772	-0.226746	-0.136475	0.038147	0.0167847			23.3	-0.0219727	-0.178223	-0.343872	-0.0820313	0.010498	-0.107178
	23.4	0.141968	0.0454712	-0.189209	-0.181763	0.332703	0.417603			23.4	-0.308594	-0.287476	-0.292236	0.0546875	-0.269165	-0.293091
	23.5	0.284915	0.00171	0.0216675	-0.000549	0.230288	0.230044			23.5	-0.104005	-0.280518	-0.358643	-0.126465	0.0222157	-0.283815
	23.6	0.127075	-0.0568848	0.0623169	0.0424194	0.110779	0.133972			23.6	-0.194702	-0.302368	-0.141479	-0.171021	0.0229492	-0.335449
	23.7	-0.28143	0.0150146	-0.130676	0.00726	-0.0743375	0.31763			23.7	0.109249	-0.259521	-0.00562	0.0108643	0.0822718	0.0810511
	23.8	0.116943	-0.220886	0.0459595	0.0432129	0.288147	0.37146			23.8	-0.176636	0.0194092	-0.140015	0.0928955	0.0213623	-0.0314941
	23.9	-0.231445	0.0516968	0.287292	0.207275	-0.125916	-0.0316162			23.9	-0.048584	-0.139893	0.0194092	0.0250244	0.10022	-0.000244
	24	0.0856839	-0.389648	-0.176697	-0.123962	0.17565	0.244131			24	0.0350313	-0.0250244	-0.00488	0.238281	0.437009	-0.0815459
	24.1	0.317688	0.0720215	0.0412598	-0.0114746	0.421692	0.374573			24.1	0.0202637	0.175659	0.102173	-0.0187988	0.230835	-0.0610352
	24.2	-0.0822684	0.279846	0.484192	0.116638	0.16938	0.170722			24.2	0.0788664	0.142212	0.0882568	-0.0179443	-0.173087	0.0107512
	24.3	-0.0775757	0.261902	0.242004	0.115051	0.109985	0.125366			24.3	-0.0758057	-0.277344	0.0108643	-0.153931	-0.0113525	0.0233154
	24.4	-0.246338	0.0603027	0.0841675	0.0744019	-0.0759277	-0.269958			24.4	-0.232178	-0.271851	-0.284424	0.209351	-0.0340576	0.0286865
	24.5	-0.108826	-0.0521851	-0.154907	-0.0732422	-0.154053	-0.191041			24.5	-0.199342	-0.242188	-0.119629	-0.0570068	0.0861807	0.202148
	24.6	-0.0299072	-0.23114	0.0200806	0.0814819	-0.258728	-0.139465			24.6	0.18811	-0.285156	0.0357666	-0.111694	0.244019	0.220093
	24.7	-0.051027	0.00562	0.12323	-0.11615	-0.166567	-0.20276			24.7	-0.0649347	-0.109497	0.155273	0.207031	-0.0200129	-0.158685
	24.8	0.148987	0.0228271	-0.21582	-0.330261	-0.0204468	0.0292969			24.8	-0.282959	-0.132813	-0.00476	-0.0639648	-0.0810547	-0.149414
	24.9	0.121643	0.318115	-0.272095	0.0400391	-0.310303	0.114441			24.9	-0.175049	-0.0617676	-0.140747	-0.199219	-0.136475	-0.161133
	25	-0.0361289	0.017334	-0.17749	0.123657	-0.26733	0.0206948			25	0.015622	-0.311768	-0.112671	-0.109375	0.0449189	0.0506562
	25.1	-0.140808	-0.126404	-0.156433	-0.186462	-0.218079	-0.358948			25.1	0.297607	-0.121826	0.0444336	-0.00537	0.206543	0.0498047
	25.2	-0.132265	-0.338074	-0.278259	-0.331787	-0.277529	-0.0871605			25.2	-0.145501	0.241455	0.162476	0.332031	-0.0567555	-0.126824
	25.3	-0.322083	-0.0912476	-0.384583	-0.208374	-0.314941	-0.205811			25.3	-0.0516357	0.10376	-0.0494385	0.00146	-0.187988	-0.167358
	25.4	-0.0510254	-0.145142	-0.501709	-0.342712	0.0584106	0.269897			25.4	-0.26416	-0.108643	-0.171143	0.0429688	0.00269	-0.307251
	25.5	-0.400996	0.017334	-0.136902	-0.0576172	-0.12823	0.201177			25.5	-0.1001	-0.233643	-0.14624	0.03125	-0.0168478	-0.172854
	25.6	0.148987	-0.211548	-0.0697021	0.0354004	0.284241	0.249573			25.6	-0.202393	-0.203125	0.120972	0.0336914	0.0753174	0.0998535
	25.7	-0.245531	0.261047	0.114624	0.124451	-0.289965	-0.193346			25.7	-0.131346	-0.379761	0.0264893	-0.111694	-0.0716535	0.127077
	25.8	-0.226749	-0.34198	-0.368103	-0.36145	-0.149356	0.107419			25.8	-0.218868	-0.123535	-0.163452	0.0664063	-0.153682	-0.409664
	25.9	-0.105713	-0.111511	-0.079834	-0.103638	0.0944209	0.0707392			25.9	0.0554153	-0.438354	-0.432983	-0.181274	0.0174514	0.0286819
	26	-0.104129	-0.00763	-0.178284	-0.0255127	0.302182	0.2832			26	0.0100093	0.038208	-0.229004	0.213257	0.0659175	0.0255122
	26.1	0.129456	0.0251465	0.12561	0.176025	0.302185	0.476929			26.1	-0.116577	-0.0446777	0.0568848	-0.0109863	-0.444214	-0.315063
	26.2	0.145082	0.201721	0.358398	0.254883	0.15381	0.0527363			26.2	-0.372069	-0.490723	-0.222046	-0.125854	-0.514647	-0.318968
	26.3	0.158326	0.322083	0.195923	-0.00836	0.156068	0.12378			26.3	-0.159548	-0.547729	-0.341553	-0.416504	-0.206789	-0.372072
	26.4	0.101316	0.125916	0.215393	0.00336	0.385008	0.276914			26.4	-0.354002	-0.324341	-0.358765	-0.261719	-0.484129	-0.458739
	26.5	0.172424	0.247009	0.357605	0.304871	0.267822	0.103516			26.5	-0.0118463	-0.367188	-0.312622	-0.299194	0.0393012	-0.131475
	26.6	-0.0181885	0.438477	0.247498	0.328369	0.0944214	0.0683594			26.6	-0.116455	-0.0743408	-0.147827	-0.287598	0.0213623	-0.157959
	26.7	-0.0166608	0.0439453	0.0584106	0.493225	-0.132933	-0.13867			26.7	0.0444339	-0.237549	-0.110229	0.0843506	-0.189453	-0.0509031
	26.8	-0.0119625	0.144714	0.19281	-0.0317993	-0.0626217	-0.205871			26.8	-0.136107	-0.249268	0.130371	-0.20459	-0.335692	-0.186156
	26.9	-0.0361346	0.0244141	0.120911	-0.120056	-0.168093	-0.160524			26.9	0.185054	-0.28833	-0.150146	-0.135132	0.312861	0.0998486
	27	0.103637	0.122803	0.0154419	0.0697632	0.021728	-0.204346			27	0.099122	-0.128174	0.0108643	0.150879	0.0861825	-0.107177
	27.1	0.0489502	0.122009	-0.0908203	-0.0693359	-0.117371	-0.129333			27.1	0.206055	-0.0125732	0.0240479	0.0124512	0.16748	0.229492
	27.2	0.0177584	0.182922	-0.179138	-0.0325928	-0.0868559	-0.140201			27.2	-0.0017	0.125732	-0.0462646	0.205444	-0.152826	0.0318661
	27.3	0.15442	0.157227	0.134216	0.0838623	-0.0462635	-0.0386951			27.3	-0.0798356	-0.257813	-0.382202	-0.0266113	-0.0981462	0.0137923
	27.4	-0.0291111	-0.0912476	0.206055	-0.302917	-0.212644	0.00666			27.4	0.140499	-0.0844727	-0.194702	0.137451	0.227657	0.133419
	27.5	0.175536	-0.15918	-0.205627	-0.365356	-0.000917	-0.100404			27.5	0.223393	-0.0297852	0.260742	0.0804443	-0.0598104	-0.117306
	27.6	0.0856934	-0.181885	-0.0838013	-0.0325928	0.17334	-0.0175781			27.6	-0.130493	-0.267944	0.0991211	-0.0101318	-0.134766	-0.161133
	27.7	-0.248653	-0.164673	-0.00562	-0.098999	-0.371211	-0.0707353			27.7	-0.0173349	-0.152344	-0.226685	-0.109375	-0.11377	-0.163453
	27.8	-0.047913	-0.193604	-0.414246	-0.354492	-0.147828	-0.0691532			27.8	0.150756	-0.260986	-0.00403	-0.0539551	-0.422364	-0.0336918
	27.9	0.148981	-0.176453	-0.200989	-0.213867	0.228754	0.224603			27.9	-0.080566	-0.0413818	-0.0352783	0.0679932	-0.162964	-0.142334
	28	0.0145909	0.239258	-0.0275269	0.220581	0.0639074	0.0651891			28	-1.79e-06	-0.0992432	-0.152466	-0.0280762	-0.14258	0.0022
	28.1	-0.00806	-0.192078	0.0849609	-0.0169678	0.198303	0.15509			28.1	-0.0391846	0.0539551	0.0632324	0.154785	-0.148926	0.0107422
	28.2	-0.221309	-0.0709229	-0.121277	0.0588379	-0.090755	-0.126949			28.2	-0.200927	0.0687256	-0.12207	0.0772705	-0.0762935	-0.196289
	28.3	-0.163514	-0.22644	-0.388489	0.0150757	-0.107972	0.0902091			28.3	0.119506	-0.108643	-0.220459	0.0585938	0.0541984	-0.200929
	28.4	-0.201781	-0.391296	0.0107422	-0.170898	-0.152464	-0.113646			28.4	0.0983871	0.0094	-0.086792	0.154663	0.0737289	0.0872787
	28.5	-0.0806894	-0.351379	-0.143127	-0.36615	-0.289979	-0.00116			28.5	0.0444356	0.14209	0.0874023	0.198486	0.155764	-0.0407695
	28.6	-0.0822754	-0.206055	-0.117371	-0.351318	-0.159485	-0.137085			28.6	0.029541	-0.103149	-0.144653	0.039917	0.0979004	0.0895996
	28.7	0.144283	-0.163879	-0.198608	-0.266174	-0.168889	0.0816606			28.7	0.0944827	-0.0180664	-0.0970459	0.150757	-0.0590818	-0.154052
	28.8	-0.165096	0.111084	0.202148	0.0338135	-0.176693	-0.0980797			28.8	0.174075	-0.148438	0.060791	0.0516357	-0.055173	-0.335446
	28.9	-0.028383	-0.10144	-0.353333	-0.00916	-0.0603044	0.063658			28.9	-0.102418	-0.16333	-0.168091	-0.0250244	-0.0935064	-0.00574
	29	0.163818	-0.0155029	-0.079895	0.0424194	0.12799	0.211303			29	-0.14307	-0.0430908	-0.17041	-0.121094	0.0596887	0.00366
	29.1	0.0114746	-0.0709839	0.160706	0.041626	0.0599976	-0.144958			29.1	-0.23999	0.242065	-0.122803	-0.150757	-0.231812	-0.0861816
	29.2	0.336483	-0.174866	-0.147095	-0.138855	0.113888	0.2113			29.2	-0.26965	-0.122803	-0.295532	-0.283691	-0.279416	-0.27673
	29.3	0.0161736	0.189209	0.105286	0.258789	0.27954	0.355834			29.3	-0.242312	-0.404785	-0.418091	-0.414063	0.0643283	-0.184573
	29.4	-0.0393023	0.0657959	0.124023	0.0861816	-0.0454059	0.0246015			29.4	0.119502	-0.17041	-0.204102	-0.297729	-0.0230764	-0.189946
	29.5	0.154418	-0.0178223	-0.154846	-0.269287	-0.0516981	0.106627			29.5	-0.125973	0.0758057	0.00854	0.166504	-0.122433	-0.109615
	29.6	0.139587	-0.0147095	0.127136	-0.145874	0.00061	-0.052002			29.6	0.0960693	-0.0681152	0.0146484	-0.269531	0.043335	0.0716553
	29.7	-0.111936	-0.0623779	0.142761	-0.0560303	-0.326658	0.211367			29.7	0.00146	0.171021	0.0115967	0.128906	-0.0372317	-0.154907
	29.8	0.0255733	-0.00214	-0.202515	-0.067688	0.0428462	0.0308833			29.8	-0.139158	-0.0852051	-0.0111084	-0.0523682	-0.050535	-0.49011
	29.9	0.0825776	-0.209167	0.0264282	0.0549316	-0.0618316	0.245725			29.9	0.0249022	-0.218872	-0.102539	0.0882568	0.101074	-0.221192
	30	0.191955	-0.0100098	0.0326538	0.22522	-0.0977785	0.317566			30	-0.0148941	-0.0875244	-0.0587158	-0.0335693	-0.0223404	-0.00879
	30.1	-0.373657	0.0524902	-0.0697021	0.247864	-0.152466	-0.165222			30.1	-0.11731	-0.00781	0.0280762	0.177368	-0.175537	-0.451782
	30.2	-0.0971101	-0.227173	-0.247803	-0.220825	-0.0571321	-0.143314			30.2	-0.303956	-0.363281	-0.191528	-0.0593262	-0.089478	0.0756831
	30.3	0.0427814	-0.0349731	-0.0720215	-0.205994	0.0241047	0.298824			30.3	-0.0595759	-0.36792	-0.223511	-0.139771	0.0330754	-0.0924128
	30.4	0.205262	0.188477	0.0912476	0.172119	0.0561532	0.405091			30.4	-0.0461414	-0.0704346	0.187378	0.0804443	-0.0239246	-0.240721
	30.5	-0.136167	0.172058	0.0592041	0.0916748	-0.242307	-0.091794			30.5	-0.138425	0.0523682	-0.0367432	0.0961914	-0.104489	-0.227536
	30.6	0.0716553	-0.106873	-0.0415649	-0.114563	0.160828	0.167603			30.6	-0.142334	-0.124268	-0.110352	-0.285156	-0.130981	-0.218994
	30.7	-0.111936	0.310364	0.0873413	0.147156	0.0405302	0.173099			30.7	-0.0704371	-0.0922852	-0.178223	-0.160889	-0.0450464	-0.161135
	30.8	0.136473	0.0244141	0.0505981	0.257263	0.226439	0.11212			30.8	-0.380609	-0.0899658	0.0357666	-0.0609131	-0.252069	-0.377558
	30.9	-0.0432106	0.291565	0.135742	0.164307	-0.0274636	0.234743			30.9	-0.0055	-0.354736	-0.209473	-0.290649	-0.171512	-0.161136
	31	0.140378	0.102478	0.150574	0.169739	0.126462	0.148069			31	0.0632303	-0.139893	0.117065	-0.171021	0.171385	0.00915
	31.1	-0.15802	0.276733	0.147461	0.276001	-0.243103	-0.259766			31.1	-0.225952	-0.159424	0.118652	0.104736	0.119751	-0.0189209
	31.2	0.0802539	-0.141235	-0.18457	-0.126343	0.126457	0.0980761			31.2	-0.106323	-0.187622	0.0366211	0.0186768	0.0433357	-0.0571282
	31.3	-0.276788	0.326721	0.154541	0.207275	-0.300897	-0.135553			31.3	-0.0329569	0.0187988	0.0897217	-0.167969	-0.140379	-0.46118
	31.4	-0.000983	-0.155334	-0.0650024	-0.24823	-0.0165467	0.22619			31.4	-0.173583	-0.10791	-0.0118408	-0.139893	-0.16455	-0.293944
	31.5	0.12634	0.0744019	-0.0407715	0.0354004	0.0733002	0.411374			31.5	-0.103273	-0.454712	-0.23999	-0.41333	0.0737285	-0.209597
	31.6	0.09198	0.350952	0.267029	0.340881	-0.0485229	0.151978			31.6	0.112427	-0.164185	-0.0142822	-0.0601807	0.0760498	0.0631104
	31.7	-0.054138	-0.0466919	-0.0360718	0.175232	0.0225222	-0.112854			31.7	0.0616481	-0.0610352	0.0740967	0.015625	-0.148923	-0.0986302
	31.8	0.0146481	0.0744019	-0.130615	-0.0895996	0.165527	-0.0745853			31.8	-0.0931391	-0.313354	0.126465	-0.246094	-0.0208734	0.0240484
	31.9	0.0880127	0.0704956	0.220947	0.0955811	0.142029	0.305847			31.9	-0.199341	-0.14856	0.0341797	-0.0656738	-0.125488	-0.0400391
	32	-0.087696	0.23999	0.24823	0.352539	-0.148548	0.0613519			32	0.162346	-0.156372	-0.125977	-0.131348	0.131462	-0.0432204
	32.1	-0.0853882	-0.0443726	-0.226746	-0.138855	-0.236877	-0.0769653			32.1	0.0725098	-0.102417	0.0249023	0.0928955	0.255005	-0.133789
	32.2	0.065428	-0.0529785	-0.0126953	-0.184143	-0.136842	0.0613387			32.2	0.123289	0.0960693	0.0927734	0.0319824	0.134641	0.0318582
	32.3	0.0263672	-0.122498	-0.0806274	0.0197754	0.013916	0.0418091			32.3	0.162354	-0.0094	0.0186768	0.151611	0.0526123	0.297363
	32.4	0.0708618	0.0720215	-0.0853271	0.0361938	0.107666	0.316772			32.4	-0.0712891	-0.0837402	0.0576172	0.0351563	-0.220825	-0.192383
	32.5	-0.0416837	0.332947	0.231812	0.211121	-0.0759245	0.0918002			32.5	-0.0564044	-0.441528	-0.24939	-0.226563	-0.201302	-0.0846026
	32.6	0.331787	0.272766	0.134155	0.106445	0.302979	0.231628			32.6	0.0655518	-0.0820313	0.213989	-0.0172119	0.229248	0.0771484
	32.7	0.0904002	0.325195	0.311523	0.331482	0.0474924	0.0566477			32.7	0.268677	0.0461426	-0.0875244	0.198486	0.0854492	0.0622558
	32.8	0.213013	0.0969849	0.163879	-0.0841675	0.0404663	0.208984			32.8	0.100708	0.207031	0.0217285	0.156982	-0.127075	0.0178223
	32.9	-0.0463257	0.0821533	0.115417	0.0751953	-0.055603	0.0957031			32.9	0.0288086	0.0820313	-0.123535	0.153931	-0.0177002	-0.0650635
	33	-0.00647	-0.103699	-0.048584	0.00415	0.0858132	0.103513			33	0.104492	0.242188	-0.0258789	-0.0539551	-0.146606	-0.165893
	33.1	0.0747681	0.179077	0.0100098	0.2276	0.127991	0.127747			33.1	0.278809	-0.104736	-0.0938721	0.119507	0.0698242	-0.0822754
	33.2	-0.0330161	0.0970459	-0.0252075	0.233032	-0.119686	0.055851			33.2	0.0600576	0.0397949	-0.190796	0.113281	-0.00122	-0.166505
	33.3	0.0747681	-0.0733032	0.0818481	-0.0333862	0.0194092	-0.133179			33.3	0.0513916	-0.0289307	-0.16333	-0.0257568	0.0432129	-0.234619
	33.4	-0.00415	0.017334	0.0639038	-0.121643	-0.251709	-0.0949097			33.4	0.0913086	-0.168823	-0.275146	-0.0477295	0.179932	0.0606689
	33.5	0.169306	-0.0474854	-0.0025	-0.29895	-0.0829519	-0.0839895			33.5	0.0421167	0.193604	0.13269	0.193726	-0.0223365	-0.103269
	33.6	0.298218	0.136841	0.303711	-0.0388184	-0.13916	0.250427			33.6	0.123413	-0.0266113	0.15686	0.106201	0.123779	-0.111084
	33.7	0.00836	-0.0326538	0.122498	0.206482	-0.037597	0.257447			33.7	-0.0150153	-0.0195313	-0.0828857	-0.0944824	-0.0794684	-0.161133
	33.8	-0.00336	0.100159	0.16626	0.215088	0.0834961	0.117615			33.8	0.0623779	-0.192261	-0.130615	-0.105469	-0.186523	0.00366
	33.9	0.0606689	0.255615	0.0779419	0.0158691	-0.000916	-0.0300903			33.9	0.14917	-0.29541	0.0311279	0.224121	0.0878906	0.0771484
	34	0.281006	-0.0318604	-0.03302	-0.0755615	-0.0610961	0.126953			34	-0.132074	-0.0593262	0.283569	0.161743	-0.113031	-0.111932
	34.1	0.0935059	0.0736084	0.170898	-0.128662	-0.00793	0.321472			34.1	0.208496	-0.135254	-0.131348	-0.157837	-0.0230713	0.100586
	34.2	-0.0353909	0.18689	0.114685	0.121338	-0.110281	0.0394382			34.2	0.185792	-0.0437012	-0.000854	0.195313	0.0948497	0.0677501
	34.3	0.127136	-0.167053	-0.188477	-0.254456	-0.0251465	0.153503			34.3	0.120972	-0.0469971	0.171753	-0.103882	0.012085	0.145874
	34.4	0.291199	-0.118591	-0.0033	-0.125549	0.182678	0.273071			34.4	-0.0297852	0.167114	0.281128	0.0656738	-0.0286865	-0.198608
	34.5	-0.311143	0.15094	0.403748	0.221313	-0.179002	-0.0933086			34.5	0.152217	0.0467529	0.0537109	-0.144531	0.104244	0.0701861
	34.6	-0.134583	-0.13031	0.0419922	-0.00916	0.0123901	-0.0183105			34.6	0.373413	0.0820313	-0.0993652	0.224976	0.0925293	-0.0759277
	34.7	-0.327574	-0.0826416	0.118591	-0.110657	-0.127501	0.153505			34.7	0.224856	0.214844	0.0374756	0.172729	-0.0871556	-0.171262
	34.8	-0.0556641	0.0298462	-0.0392456	-0.0708618	-0.114197	0.0183716			34.8	-0.133667	0.1875	0.0444336	0.159424	-0.350464	-0.241577
	34.9	0.101318	0.0197144	0.31311	0.0197754	-0.0134277	0.137085			34.9	0.0101318	-0.0640869	-0.151611	-0.134399	0.05896	0.0194092
	35	0.11462	-0.0912476	0.464661	0.270569	0.0701868	0.21838			35	-0.361079	-0.283569	0.0421143	0.0507813	-0.023188	-0.0299019
	35.1	-0.150208	0.365784	0.359985	0.274475	0.324097	0.294922			35.1	-0.184448	-0.146118	0.0194092	-0.0750732	-0.242676	-0.33374
	35.2	-0.030708	0.306458	0.242798	0.155701	0.365471	0.21917			35.2	-0.0461484	-0.149292	-0.359497	-0.415649	-0.1294	-0.0634824
	35.3	-0.240906	0.409546	0.449036	0.257263	0.189697	0.122253			35.3	0.119507	0.275024	-0.119629	0.130493	-0.116089	-0.0244141
	35.4	-0.0424194	-0.0342407	0.195862	0.178345	0.167053	0.424622			35.4	0.0811768	0.201538	0.330322	0.107788	0.0939941	-0.293213
	35.5	0.227108	0.354065	0.138123	0.153381	0.251461	0.729305			35.5	-0.135257	-0.153198	0.0740967	-0.0687256	0.131588	-0.254032
	35.6	-0.0432129	0.455627	0.181885	0.473694	0.379517	0.574585			35.6	0.127197	0.0344238	0.119507	0.0656738	0.132324	0.0294189
	35.7	-0.00416	0.379822	0.366211	0.242371	0.385004	0.430842			35.7	0.243647	0.120972	0.152954	0.263306	0.422968	0.0513862
	35.8	-0.0267944	0.407227	0.523254	0.267456	0.210815	0.0988159			35.8	0.461548	0.364014	0.283447	0.331299	0.29248	0.0583496
	35.9	-0.0963135	0.256409	0.138123	0.0830688	0.0897217	0.35199			35.9	0.224121	0.239014	0.0435791	0.304688	-0.0200195	0.206787
	36	0.297419	0.274414	-0.0267334	0.246338	0.260005	0.265986			36	-0.136098	0.196777	0.0803223	0.142212	-0.194326	-0.109609
	36.1	-0.0596313	0.326721	0.409973	0.328308	0.213135	0.190247			36.1	0.178833	-0.197754	-0.23999	0.105469	0.0307617	0.0411377
	36.2	0.160708	0.572021	0.386536	0.297913	0.127994	0.219913			36.2	-0.152337	0.160889	0.0701904	-0.0211182	-0.180902	-0.20556
	36.3	0.125549	0.390747	0.376343	0.137695	0.281067	0.276917			36.3	-0.0759277	0	-0.156372	-0.0101318	-0.295044	-0.197144
	36.4	-0.0400391	0.357971	0.577942	0.173645	0.327209	0.0808716			36.4	-0.281372	0.00623	-0.204102	0.0296631	-0.311401	-0.41272
	36.5	-0.219779	0.349426	0.374084	0.0361938	-0.208732	-0.162894			36.5	-0.410278	-0.233643	-0.323608	-0.171875	-0.141845	-0.113525
	36.6	-0.0845947	-0.0678101	-0.000183	-0.334167	0.14209	-0.00586			36.6	0.00146	-0.242188	-0.156372	-0.146851	-0.0528564	-0.24707
	36.7	0.142697	0.15332	0.340454	0.0119629	0.111569	0.0863001			36.7	-0.00171	0.0241699	-0.100098	-0.223389	0.0955781	-0.259646
	36.8	0.390381	0.321228	0.241211	0.148621	-0.00244	0.610535			36.8	0.265503	-0.0633545	-0.106445	-0.0094	0.283813	0.316895
	36.9	0.159912	0.404846	0.311523	0.276794	0.0069	0.0683594			36.9	0.0749512	0.212402	0.225586	0.444458	0.174561	-0.269653
	37	0.0396133	0.0298462	0.143555	0.0541382	-0.0571274	-0.101134			37	-0.020506	0.0671387	0.24292	0.0562744	0.061159	-0.206541
	37.1	0.438843	-0.0201416	0.0115356	0.0471191	0.22644	0.164429			37.1	-0.0869141	-0.0681152	0.11853	-0.127441	-0.172363	-0.177612
	37.2	0.316171	0.285339	0.368591	0.115051	-0.100882	0.00355			37.2	-0.0743395	-0.176636	-0.0845947	-0.118042	-0.260741	-0.172118
	37.3	0.261475	0.0501709	0.0209351	-0.00995	0.135803	-0.116028			37.3	-0.0352783	-0.298584	-0.181396	-0.342285	0.0635986	-0.0212402
	37.4	0.293518	-0.0733032	0.122498	0.0275879	-0.0814209	-0.0785522			37.4	0.190552	-0.00476	-0.055542	-0.150757	0.387817	0.130249
	37.5	0.249032	-0.0334473	-0.132996	-0.0716553	-0.364189	-0.301933			37.5	-0.210192	0.163208	0.214722	0.110962	0.0385875	-0.325914
	37.6	-0.0635376	-0.238892	-0.30249	-0.208374	-0.180603	-0.143372			37.6	-0.233643	-0.121948	-0.118896	-0.383545	0.0706787	-0.161133
	37.7	-0.161129	-0.206848	-0.327515	-0.299011	-0.441525	-0.515987			37.7	-0.109499	0.0827637	-0.118774	-0.0319824	-0.0286889	-0.104861
	37.8	-0.00885	-0.434998	-0.269714	-0.505188	-0.491577	-0.248047			37.8	-0.0094	0.0999756	-0.000977	0.0460205	0.173828	0.121704
	37.9	0.0895996	-0.318604	-0.225952	-0.366211	-0.498596	-0.191833			37.9	0.0373535	-0.134399	0.0437012	0.126587	0.0870361	0.0270996
	38	0.193539	-0.270142	-0.367371	-0.133362	-0.365787	-0.123844			38	-0.267324	0.078125	0.117065	0.0593262	-0.397329	-0.352529
	38.1	-0.0244751	-0.053772	-0.152527	-0.234131	-0.344666	-0.22229			38.1	0.0351563	-0.113281	-0.248535	-0.238281	0.00818	0.0849609
	38.2	0.031009	-0.313904	-0.104126	-0.31543	-0.338376	-0.0628631			38.2	0.0357651	-0.0358887	0.0483398	0.00391	-0.0911881	-0.0799576
	38.3	0.192688	-0.393555	-0.195496	-0.331787	-0.39624	-0.125427			38.3	0.120972	0.0600586	0.156128	0.288208	0.0751953	0.098999
	38.4	-0.135376	-0.662354	-0.56897	-0.391174	-0.667358	-0.433228			38.4	0.0319824	-0.0782471	-0.107178	0.123413	0.041748	0.0467529
	38.5	-0.0275997	-0.378784	-0.764282	-0.773193	-0.178295	-0.0167964			38.5	0.228022	-0.0930176	0.0701904	-0.269531	-0.0161187	0.210688
	38.6	0.190369	-0.252991	-0.361145	-0.36853	-0.350952	-0.03479			38.6	0.151489	0.177246	0.0998535	-0.0406494	0.240845	0.0778809
	38.7	0.19275	-0.386597	-0.0142822	-0.113831	-0.0563956	-0.0667716			38.7	0.285771	0.00928	0.0327148	0.150024	-0.248164	0.0302779
	38.8	-0.0385132	-0.346741	-0.18927	0.0408325	-0.154053	-0.15979			38.8	-0.0782471	-0.202393	0.0959473	0.128906	-0.248169	-0.15332
	38.9	0.0372925	-0.502991	-0.291626	-0.306824	0.232666	0.0238647			38.9	-0.198486	-0.130493	-0.0375977	0.0172119	-0.233276	0.0155029
	39	0.0247762	-0.300598	0.0592041	-0.234924	0.0709798	0.152767			39	0.139029	0.121094	-0.189209	0.0234375	0.211295	0.0826329
	39.1	-0.0791016	-0.118591	0.136536	-0.00836	-0.0430908	0.0543213			39.1	0.152222	0.285889	0.0882568	0.271973	0.13147	0.0458984
	39.2	-0.0127037	0.0220337	0.138123	-0.0130005	0.317863	0.355094			39.2	-0.0571249	0.278809	-0.12207	0.0968018	-0.0723836	-0.14233
	39.3	0.0239868	0.21582	0.209229	0.277588	0.394409	0.346497			39.3	0.16626	-0.185181	-0.271973	-0.233643	-0.0294189	-0.0556641
	39.4	-0.272888	0.137695	0.211548	0.380737	0.156128	0.209778			39.4	-0.143066	-0.209473	-0.110352	-0.0726318	0.0557861	-0.126709
	39.5	-0.205694	0.0158081	0.183411	0.190125	0.353022	0.242609			39.5	0.332637	-0.240601	-0.225098	0.0133057	0.233882	-0.0751995
	39.6	0.131836	0.128296	0.15686	0.147156	0.355347	0.435547			39.6	0.452271	-0.121216	-0.107178	0.130371	0.302734	0.300659
	39.7	0.173216	0.03302	0.376404	0.0658569	0.59912	0.353514			39.7	0.00452	0.443726	0.356934	0.417236	0.128426	0.0911943
	39.8	-0.0424194	0.323608	0.432617	0.119019	0.51709	0.425415			39.8	0.317017	0.0648193	0.261597	0.113281	0.384644	0.295044
	39.9	0.145081	0.527527	0.821716	0.561951	0.563171	0.552734			39.9	-0.132935	0.43042	0.611572	0.337524	-0.338745	-0.261841
	40	0.255244	0.479065	0.69281	0.497925	0.830318	0.796504			40	0.379504	-0.256226	-0.35791	0.0491943	0.2932	0.135729
	40.1	0.195862	0.61969	0.763123	0.943237	0.742859	0.614441			40.1	0.225586	0.26709	0.478027	0.256226	0.0939941	-0.208008
	40.2	-0.0205579	0.659546	0.825623	0.558044	0.395153	0.204296			40.2	0.10462	0.102295	0.216187	0.131226	-0.251215	-0.161127
	40.3	-0.311157	0.516541	0.615417	0.512695	0.537354	0.22229			40.3	0.270996	-0.0422363	0.156128	-0.254639	-0.0723877	-0.276001
	40.4	0.108337	0.631409	0.59436	0.596313	0.671753	0.447266			40.4	-0.144653	0.348389	0.100586	0.190552	-0.0793457	-0.322876
	40.5	0.13574	0.694702	0.785767	0.619751	0.45532	0.516783			40.5	-0.161873	-0.114136	-0.10083	0.0344238	0.0854419	-0.226081
	40.6	0.117737	0.52124	0.914673	0.601807	0.57251	0.293396			40.6	-0.0750732	0.135864	0.152954	-0.0211182	-0.0239258	-0.147095
	40.7	0.0786811	0.58374	0.610779	0.340088	0.167853	0.0558539			40.7	0.0506575	0.0897217	-0.14624	-0.0273438	0.00574	-0.219728
	40.8	-0.017395	0.461121	0.477966	0.2854	0.117065	0.216064			40.8	0.349121	-0.0789795	0.0302734	0.0343018	0.129272	0.00842
	40.9	0.103699	0.633789	0.245911	0.201843	0.141296	0.135559			40.9	-0.0118408	-0.226563	0.0570068	-0.140625	0.0245361	-0.140747
	41	-0.0627469	0.409546	0.291992	0.258057	0.288938	0.216001			41	0.123419	-0.119507	-0.258667	-0.157837	-0.30749	-0.198603
	41.1	-0.139282	0.476685	0.412292	0.245544	0.210815	0.259766			41.1	-0.151733	-0.249268	-0.17749	-0.239014	-0.0895996	-0.200195
	41.2	-0.116634	0.657959	0.40918	0.088501	0.110783	0.102726			41.2	-0.447753	-0.127441	0.146729	-0.162598	-0.213012	-0.123657
	41.3	0.0568237	0.235291	0.15686	0.0189819	0.140503	0.172241			41.3	0.124146	-0.227417	-0.136841	-0.178101	0.351807	-0.1073
	41.4	0.120117	0.339233	0.312317	0.395569	0.144409	0.122314			41.4	-0.173462	0.181152	0.111572	0.331177	0.0893555	-0.256348
	41.5	-0.00878	0.360352	0.214661	0.267456	-0.118888	0.0738609			41.5	-0.136839	-0.161743	-0.0875244	0.0266113	0.0510273	-0.323729
	41.6	-0.0760498	0.234558	0.0513916	0.0432129	-0.0189209	0.237854			41.6	-0.443848	-0.114136	-0.190796	0.0397949	-0.177856	-0.387695
	41.7	-0.0517601	0.153259	0.313843	0.00647	-0.119631	0.219907			41.7	0.0264741	-0.195313	-0.322754	-0.41333	0.125229	-0.108047
	41.8	0.0419922	0.264221	0.321716	0.259644	-0.0524292	-0.0980225			41.8	-0.0585938	0.0101318	0.0756836	-0.0664063	-0.230957	-0.0657959
	41.9	-0.129089	0.328308	0.174072	0.0807495	-0.111816	-0.165222			41.9	-0.118774	-0.0202637	-0.0773926	-0.252319	-0.348877	-0.277466
	42	-0.229125	0.175171	-0.0282593	-0.190369	-0.181396	0.0214849			42	0.130366	-0.129639	-0.157837	-0.207764	0.0346633	-0.0306443
	42.1	0.162231	0.103271	-0.233032	-0.238037	0.013916	0.0636597			42.1	0.0804443	0.159424	0.0124512	-0.161621	0.0870361	-0.0556641
	42.2	0.398253	0.134521	0.0247803	0.175232	0.203002	0.21289			42.2	-0.253901	-0.0296631	-0.00244	0.00159	-0.172358	0.0858207
	42.3	0.300537	0.216614	0.121704	0.0322876	0.398254	0.255066			42.3	-0.221924	-0.196899	-0.208618	-0.121826	-0.0230713	-0.101685
	42.4	0.19043	0.355591	0.219299	0.127563	0.11084	0.25354			42.4	0.013916	-0.130493	-0.0563965	-0.160889	0.10022	0.020874
	42.5	0.0232009	0.243164	0.139709	0.109619	-0.181389	-0.0152512			42.5	0.162348	-0.110229	0.26001	0.0609131	0.0151314	0.00988
	42.6	0.0497437	-0.13739	0.020874	-0.0591431	0.0209351	0.178528			42.6	0.20459	0.0733643	0.271729	0.00623	-0.027832	0.0467529
	42.7	-0.0822718	0.257996	0.338867	0.0111694	0.217045	-0.0284998			42.7	0.00232	0.103882	0.00696	0.0289307	0.104249	-0.00403
	42.8	0.243469	0.152527	0.124023	-0.0638428	0.16626	0.0644531			42.8	0.241333	0.0437012	0.106934	0.185913	0.266724	0.133423
	42.9	0.223206	-0.029541	0.15448	0.197876	-0.153992	0.0574341			42.9	0.0600586	0.262451	0.356934	0.221069	-0.115356	0.0716553
	43	-0.194761	-0.0318604	0.0435791	0.0619507	-0.171202	-0.0613385			43	0.267817	0.0780029	-0.118896	0.0531006	0.0659131	0.0568799
	43.1	-0.233826	-0.0670166	0.0771484	-0.176331	-0.361084	0.0230713			43.1	-0.274292	0.349976	0.0201416	0.19458	0.180786	-0.118164
	43.2	0.37865	-0.147461	-0.0228271	-0.00287	0.14281	0.184741			43.2	-0.109492	0.128784	0.166992	0.239014	-0.0145211	-0.150141
	43.3	0.0349121	0.196289	0.22406	0.3573	0.217834	0.133179			43.3	-0.0406494	-0.0578613	-0.193848	-0.192993	0.119873	0.0615234
	43.4	-0.178345	-0.0740356	-0.0431519	0.0650635	0.0921021	-0.0823975			43.4	-0.335205	0.183594	-0.0571289	-0.215576	-0.456665	-0.421997
	43.5	0.244256	0.123596	0.038147	-0.0247192	-0.0744083	0.00115			43.5	-0.00563	-0.183594	-0.328979	-0.330444	-0.05836	0.123159
	43.6	0.0974121	0.257935	-0.0213013	0.108826	0.0357666	0.0449219			43.6	0.221802	-0.142334	-0.0650635	0.0358887	-0.154419	0.110718
	43.7	-0.16034	0.0516968	0.00604	0.0166016	-0.0493171	-0.0363166			43.7	0.243649	-0.253174	0.119385	-0.0758057	0.19714	0.0858122
	43.8	0.0724487	0.128296	0.203735	-0.0903931	0.0913086	0.137939			43.8	-0.0203857	-0.0125732	0.175659	0.0360107	0.336304	0.0396729
	43.9	0.222412	0.0931396	0.0623169	0.108826	-0.00244	-0.0183716			43.9	-0.251709	-0.195313	0.114014	0.055542	-0.0388184	-0.0634766
	44	-0.147888	0.0368652	0.00452	0.0666504	0.111573	-0.0449214			44	-0.328981	-0.192261	-0.0924072	0.0749512	-0.218507	-0.165773
	44.1	-0.198669	0.112671	0.0404053	0.128357	-0.213379	0.0894775			44.1	0.148315	-0.100098	-0.252441	0.114868	0.236206	0.0810547
	44.2	-0.276	-0.162292	-0.0392456	-0.103638	-0.270446	-0.0745839			44.2	-0.0883796	-0.0946045	0.0396729	0.0976563	0.039306	-0.0916755
	44.3	0.0848999	-0.196716	-0.159546	-0.185669	-0.152466	0.0543213			44.3	-0.260254	0.0131836	0.114624	0.0717773	-0.259888	-0.0783691
	44.4	0.0380249	-0.116272	0.15686	-0.0317993	-0.0618896	-0.0394897			44.4	0.0976563	-0.215698	-0.00635	-0.0202637	0.0800781	0.0366211
	44.5	-0.0533419	-0.301453	0.121643	-0.0693359	0.0435819	0.0636625			44.5	-0.0187967	-0.0124512	0.0740967	-0.145996	0.0410177	0.0592062
	44.6	-0.0385132	-0.121704	0.0880737	-0.11853	0.263916	0.226929			44.6	0.14209	-0.0367432	-0.10083	0.0164795	0.050293	0.341187
	44.7	-0.222091	0.256409	0.25293	0.315857	-0.0774376	-0.266769			44.7	0.286615	0.0491943	-0.127441	-0.0264893	0.3706	0.196771
	44.8	0.179443	-0.128723	-0.193909	-0.0653687	0.311584	0.205078			44.8	0.053833	0.25708	0.11084	0.166504	-0.00916	-0.222046
	44.9	0.000549	0.18689	0.16156	0.238525	0.156921	0.21991			44.9	-0.0830078	-0.0852051	-0.0697021	-0.039917	0.182251	-0.106445
	45	0.19116	-0.0717163	-0.0618896	0.173706	0.212339	0.209776			45	-0.121214	0.0725098	0.00842	0.199951	0.131593	0.0881364
	45.1	-0.384583	0.101685	0.410767	0.147888	-0.103271	-0.165222			45.1	-0.00403	0.0765381	0.11084	0.11792	0.0721436	0.0700684
	45.2	-0.273616	-0.0435791	-0.197083	-0.156799	-0.162593	-0.274593			45.2	-0.249991	-0.183594	-0.156372	-0.0827637	-0.353506	-0.0532132
	45.3	-0.0346069	-0.308411	-0.197815	-0.0567627	-0.286804	-0.120667			45.3	-0.436035	-0.380493	-0.321167	-0.429688	-0.173218	-0.00183
	45.4	-0.0275879	-0.141235	0.0123291	0.0267944	-0.156372	0.133179			45.4	-0.3125	-0.156372	-0.142334	-0.135254	-0.205933	0.0717773
	45.5	-0.159607	0.0454712	-0.0439453	-0.0848999	-0.118104	0.0652461			45.5	0.00611	0.110962	-0.0509033	-0.110107	-0.0466288	0.0114766
	45.6	0.410706	-0.0873413	-0.0681152	0.126831	0.31781	0.40979			45.6	0.149902	-0.0821533	-0.0517578	-0.203979	-0.144287	0.147461
	45.7	0.0490236	0.412659	0.356873	0.389282	0.0920534	0.0933961			45.7	0.242063	0.177979	-0.0876465	0.207031	0.159665	0.188107
	45.8	-0.017395	-0.0256348	0.167786	0.0205688	0.0928345	0.0285645			45.8	-0.0157471	0.36792	0.217896	0.393799	0.126099	-0.0845947
	45.9	0.0997314	-0.227173	0.069397	-0.141174	0.126404	0.164429			45.9	0.104614	0.0648193	-0.0977783	0.173462	0.2323	-0.0072
	46	-0.0611515	-0.0350342	-0.0213013	-0.0224609	-0.0837345	0.123053			46	0.306151	-0.0164795	0.274902	0.164063	0.113524	-0.0400407
	46.1	-0.0713501	0.0985718	-0.0322266	-0.190369	-0.356384	-0.116028			46.1	0.249146	0.221802	0.252197	0.0094	-0.140381	-0.0432129
	46.2	0.0255054	-0.142029	-0.211121	-0.100586	0.0123218	0.045647			46.2	0.124141	0.0585938	0.113159	0.125	0.339351	0.1748
	46.3	0.170105	-0.0147095	0.198242	-0.0849609	0.0186157	-0.0753784			46.3	0.174927	0.108521	0.206909	0.356201	0.189331	0.168579
	46.4	0.30365	-0.0521851	0.331848	-0.189575	0.0897217	0.0308228			46.4	-0.000854	0.00696	0.246826	0.274292	-0.0887451	0.00525
	46.5	-0.0931953	-0.119385	-0.0228271	-0.0490112	-0.238398	0.0737969			46.5	-0.0665291	-0.0953369	0.0631104	0.196899	0.0971672	0.0670159
	46.6	-0.161987	0.0876465	-0.139282	-0.125549	-0.279053	0.0667725			46.6	-0.0273438	-0.100098	-0.039917	0.379639	-0.067627	-0.0657959
	46.7	-0.12134	0.0149536	-0.0853882	-0.000549	0.058409	0.0620711			46.7	-0.154054	-0.0429688	-0.0977783	0.0773926	-0.128663	0.0146474
	46.8	-0.186951	0.126709	0.109192	0.106445	-0.172058	-0.111328			46.8	0.13269	0.0467529	-0.115723	-0.0218506	0.124512	0.0638428
	46.9	0.0778809	-0.199097	-0.0134888	-0.0591431	0.022522	0.0261841			46.9	-0.064209	0.137451	0.0983887	0.0179443	-0.121582	0.0700684
	47	0.0544416	-0.0896606	0.0545044	-0.173218	0.103758	0.144896			47	-0.279049	-0.017334	-0.125122	-0.181274	-0.164547	-0.125973
	47.1	0.0239868	-0.0069	0.0849609	0.119751	0.0725098	0.0339355			47.1	-0.0640869	-0.0625	-0.132202	-0.13208	0.0238037	-0.0455322
	47.2	-0.0275939	0.0618286	-0.114258	-0.0427856	0.110773	0.135553			47.2	0.104483	0.0515137	-0.123535	-0.100708	0.18151	0.00365
	47.3	-0.217407	0.0876465	0.117004	0.2229	-0.210327	-0.261353			47.3	0.118652	0.230347	0.0311279	0.128052	0.112061	0.19751
	47.4	-0.242432	-0.200623	-0.181458	-0.102112	0.0576782	-0.0699463			47.4	-0.0219727	0.0546875	0.100708	0.0679932	-0.0505371	-0.0322266
	47.5	0.05993	0.102478	-0.0494385	-0.00604	0.357721	0.00353			47.5	-0.211785	-0.115723	-0.00171	-0.0227051	-0.17785	-0.301019
	47.6	-0.103333	0.0650024	0.121704	0.406494	-0.0977783	-0.175354			47.6	0.0874023	-0.17041	-0.293945	-0.0906982	0.097168	-0.122803
	47.7	-0.119024	0.00171	-0.170471	-0.0755615	-0.0517022	0.0558417			47.7	0.0241708	0.123413	-0.198486	-0.117188	0.105836	0.0162362
	47.8	-0.242432	0.217346	-0.0986328	0.116638	-0.104065	-0.0910034			47.8	-0.0626221	-0.151611	0.346802	-0.0406494	-0.194214	-0.105713
	47.9	0.0685425	0.0829468	-0.173645	0.0322266	-0.120422	-0.275391			47.9	-0.220459	-0.171997	0.120117	-0.0859375	0.119019	-0.0565186
	48	-0.0244138	0.0681152	-0.27832	0.000244	-0.350097	-0.211303			48	-0.0640923	-0.237549	-0.384521	-0.185181	-0.0161187	0.00683
	48.1	-0.0189819	0.0478516	-0.0134277	0.00415	-0.223572	-0.173035			48.1	-0.18457	0.00696	-0.0134277	0.169556	-0.125488	0.0177002
	48.2	-0.42364	-0.212341	0.00842	-0.181763	-0.311091	-0.280879			48.2	0.0685985	-0.250122	-0.157227	0.0209961	0.115107	0.0998485
	48.3	-0.263489	-0.217041	-0.412659	-0.111511	-0.203247	-0.0831909			48.3	0.0959473	-0.0148926	0.161621	0.0827637	0.393311	0.0341797
	48.4	-0.0932007	-0.106079	-0.115784	0.072876	-0.102478	-0.0949097			48.4	-0.0633545	-0.0211182	0.334229	0.421875	0.124512	0.0787354
	48.5	-0.122128	-0.152954	-0.0563965	-0.0872803	-0.0399745	-0.12225			48.5	-0.018065	-0.144531	-0.095459	-0.0820313	0.0518813	0.00379
	48.6	-0.274475	-0.270935	-0.188477	-0.181824	-0.17749	-0.206665			48.6	0.149048	0.0172119	0.0928955	-0.422607	-0.0161133	-0.361938
	48.7	-0.165042	-0.313904	-0.324402	-0.176331	-0.134463	-0.139407			48.7	-0.0922837	-0.13916	0.0982666	-0.19458	-0.0269761	-0.181395
	48.8	0.215393	-0.256836	-0.172058	-0.212219	0.171753	0.263672			48.8	0.00696	-0.235229	0.0343018	-0.182739	0.476074	-0.0603027
	48.9	0.234131	0.181396	0.164673	0.258789	0.109253	0.362854			48.9	-0.160278	0.0914307	-0.0211182	-0.228882	0.1698	-0.0322266
	49	0.115422	0.017334	0.0247803	0.0853882	0.0959517	0.260564			49	-0.20557	-0.126587	0.139771	-0.150024	0.0886198	0.103024
	49.1	-0.176758	0.0165405	0.162292	-0.123962	0.0506592	0.00354			49.1	-0.0759277	-0.0163574	-0.0305176	0.0422363	0.0565186	0.262207
	49.2	-0.121339	-0.0943604	-0.248596	-0.251343	0.0139144	-0.197267			49.2	0.0513929	0.216309	0.176392	-0.219604	-0.191161	0.0537122
	49.3	0.136475	-0.224854	-0.00647	-0.144287	0.0959473	-0.03479			49.3	-0.111816	0.213989	0.0881348	0.0163574	-0.196533	-0.14856
	49.4	-0.0877075	-0.0639038	-0.0478516	-0.0950928	-0.102478	-0.166016			49.4	-0.225098	-0.0133057	-0.0281982	-0.264771	-0.255981	-0.422852
	49.5	0.0349064	-0.0615845	-0.11969	-0.135681	0.195978	0.0808659			49.5	0.185904	-0.0742188	-0.167358	-0.246826	-0.282479	-0.0258875
	49.6	-0.0166626	0.0439453	0.0256348	0.0658569	-0.00641	-0.0668335			49.6	0.111572	-0.0554199	0.131226	-0.0522461	-0.2052	0.0107422
	49.7	0.0458351	0.250122	-0.0228882	0.179871	0.120176	0.0425392			49.7	0.192131	-0.296997	-0.119629	-0.207031	0.198723	0.196648
	49.8	0.140442	0.243103	0.0201416	-0.0771484	0.0241089	0.324646			49.8	0.0405273	0.103027	0.258423	0.160156	-0.137207	0.0428467
	49.9	-0.0751953	0.0634766	0.0717163	0.00964	-0.150146	-0.18396			49.9	-0.071167	0.289795	0.0975342	0.0438232	-0.0200195	0.195923
	50	0.138849	-0.0599976	-0.235352	0.0892944	0.0350278	0.19256			50	0.270265	0.0999756	0.0568848	0.0601807	-0.105955	0.103761
	50.1	0.00446	0.0501709	-0.111084	0.190063	0.0069	0.208191			50.1	0.157715	0.0600586	-0.153198	-0.0983887	-0.0402832	0.274048
	50.2	0.285694	0.0134277	-0.0517578	-0.242737	0.41161	0.041004			50.2	0.256956	0.0211182	-0.145386	-0.0914307	-0.0418718	0.000609
	50.3	0.0435181	0.43457	0.230286	0.123718	0.252197	-0.0886841			50.3	0.241333	0.0930176	0.106934	0.154785	0.0136719	-0.0126953
	50.4	0.154419	0.0626831	-0.0509644	0.0924072	0.177979	0.0151978			50.4	0.0264893	0.0406494	-0.118774	-0.113281	0.0518799	0.135742
	50.5	0.0442536	-0.0061	0.106812	-0.281799	-0.0579803	-0.0394866			50.5	-0.10937	0.233521	0.0444336	-0.133667	-0.280146	-0.0915477
	50.6	0.210693	-0.0194092	0.189636	-0.0380859	0.0967407	0.0425415			50.6	0.122559	-0.0726318	-0.0578613	0.0750732	-0.256714	-0.032959
	50.7	0.289608	0.129028	0.0599365	0.169739	0.238155	0.266048			50.7	0.00378	-0.0187988	-0.141479	-0.103149	-0.0598145	-0.0885011
	50.8	0.112244	0.332214	0.174866	0.279175	0.159973	0.158203			50.8	-0.0297852	0.0687256	0.0115967	-0.0609131	0.305054	0.340454
	50.9	0.206787	0.0165405	0.0669556	0.017395	0.0592041	-0.119934			50.9	-0.145386	0.289795	0.155396	0.171143	0.0549316	0.0911865
	51	-0.0704926	-0.338135	-0.000183	0.0338135	0.150699	0.0777618			51	0.363148	-0.177368	-0.15332	-0.278198	0.144765	0.213002
	51.1	0.291931	-0.189636	-0.0516968	0.1604	0.254517	0.126953			51.1	-0.0626221	0.172607	0.408447	0.153809	-0.0762939	-0.0650635
	51.2	0.0794734	0.171997	-0.0595703	-0.0271606	-0.0142156	-0.119928			51.2	0.0960662	0.191284	-0.0478516	0.0358887	-0.143436	0.00451
	51.3	0.108398	-0.0686035	-0.12677	-0.00366	-0.0383911	0.083252			51.3	-0.134399	0.177368	0.236694	0.190674	-0.371582	-0.33374
	51.4	-0.149414	0.0119019	0.239685	0.197937	-0.195435	-0.255859			51.4	0.152222	-0.123413	-0.125854	0.00781	0.0291748	0.0958252
	51.5	0.0615175	-0.277161	-0.133728	-0.263	0.211603	-0.0777037			51.5	-0.0430866	0.318604	0.00842	0.25	-0.080196	0.144291
	51.6	0.133362	0.0447388	-0.273621	0.0510254	-0.0267334	0.0214844			51.6	0.0811768	-0.0759277	-0.186157	-0.0703125	0.0284424	-0.198608
	51.7	0.206787	0.0142212	-0.0657959	0.111938	0.120972	-0.0347286			51.7	-0.182859	-0.000854	-0.100098	-0.121094	0.027712	-0.0439433
	51.8	-0.00415	0.0197144	0.186523	0.1026	-0.0189209	-0.0800781			51.8	-0.128906	0.015625	-0.10083	-0.0257568	-0.106689	-0.418091
	51.9	0.158325	0.190796	-0.0970459	0.00806	0.295959	0.280823			51.9	-0.0227051	-0.176514	-0.325806	-0.158569	0.0401611	-0.0791016
	52	-0.00409	0.175903	0.0302734	-0.184937	0.103029	0.123049			52	-0.0930189	0.0671387	0.053833	0.115601	-0.143434	0.0240466
	52.1	0.0474243	0.144714	0.0248413	0.0994873	0.0811157	-0.116028			52.1	0.154663	0.0749512	0.0616455	0.0734863	0.153442	0.209961
	52.2	-0.243163	-0.0857544	0.178711	-0.125549	-0.174315	-0.31909			52.2	-0.164913	-0.124268	-0.0743408	0.0664063	0.0698278	0.0919225
	52.3	-0.215881	0.237671	0.0725098	-0.0817871	0.013916	-0.0316772			52.3	-0.195435	-0.219604	-0.0423584	-0.142212	-0.199707	-0.10022
	52.4	0.00757	0.118896	-0.0353394	-0.224792	-0.156433	-0.207458			52.4	0.0827637	-0.235962	-0.157104	-0.150024	0.119019	0.13269
	52.5	-0.0518232	0.0657349	-0.115051	-0.19043	-0.149357	0.0167803			52.5	0.00928	0.133545	0.243652	0.00708	-0.283322	-0.152585
	52.6	-0.207275	0.00873	0.00525	0.108032	-0.136047	-0.265198			52.6	0.0490723	-0.0180664	-0.0377197	0.0288086	0.0924072	-0.19165
	52.7	0.0700633	-0.0881348	-0.134521	-0.0802002	-0.0251515	-0.268377			52.7	0.0639686	-0.0500488	-0.136108	0.0749512	-0.139523	-0.194698
	52.8	0.122437	-0.0100098	0.0193481	-0.0466309	-0.00482	-0.0597534			52.8	0.0921631	-0.0491943	0.000732	-0.109375	-0.00439	0.0146484
	52.9	-0.218994	0.132202	0.175598	0.0275879	-0.0681152	-0.459778			52.9	0.32019	0.0749512	0.0928955	0.206299	0.175293	-0.0994873
	53	-0.151802	-0.120911	0.184204	-0.263062	0.0850141	-0.169136			53	0.267092	0.0913086	0.255371	0.0202637	0.163577	-0.093137
	53.1	-0.115051	0.132202	0.168579	-0.0239868	-0.207947	-0.110535			53.1	-0.343018	-0.0594482	0.053833	0.135132	0.0355225	-0.345459
	53.2	0.358389	0.0877075	0.223267	-0.0223999	0.354544	0.10198			53.2	0.0256286	-0.353882	-0.305542	-0.288208	-0.0325989	-0.133795
	53.3	0.248962	0.0532837	0.288147	0.0479126	0.045166	-0.0473022			53.3	0.0350342	-0.211792	0.00378	-0.105469	-0.230225	-0.0471191
	53.4	-0.010376	0.0728149	0.0896606	-0.0778809	-0.048584	-0.150391			53.4	-0.118896	-0.0773926	-0.213501	-0.0297852	-0.217773	-0.00183
	53.5	-0.0564579	-0.0100098	-0.0290527	0.0283813	0.031921	-0.0980229			53.5	-0.218139	-0.283691	-0.348633	-0.176636	-0.334105	-0.216674
	53.6	-0.057312	0.0634155	0.0568237	0.0900879	0.0490723	0.102722			53.6	-0.225098	-0.246948	-0.46814	-0.286743	-0.343506	-0.100952
	53.7	-0.0541363	-0.0311279	0.0302734	0.0611572	0.141298	-0.177732			53.7	-0.100098	-0.0227051	-0.168945	-0.256226	-0.204346	-0.231446
	53.8	0.130249	0.130615	-0.111145	-0.148193	0.148315	0.194153			53.8	-0.0391846	0.154663	-0.0594482	0.0773926	-0.151245	-0.0549316
	53.9	0.122437	0.0501709	0.143555	0.332275	-0.247803	0.330078			53.9	0.232666	-0.265625	-0.339233	0.0109863	0.135376	0.242798
	54	0.165401	-0.18811	-0.00256	0.221313	0.140499	0.191036			54	-0.0720119	0.0257568	0.149902	0.0593262	-0.159048	-0.151724
	54.1	0.175598	0.0119019	0.15686	0.305725	-0.00635	-0.115234			54.1	-0.214233	0.022583	-0.0947266	0.0172119	-0.298218	0.0498047
	54.2	-0.302602	0.167358	0.0795288	0.0721436	-0.236074	-0.256643			54.2	-0.111812	-0.112549	-0.157959	-0.0321045	-0.275508	-0.130733
	54.3	-0.0978394	0.00641	-0.0767822	-0.380249	0.170227	-0.226929			54.3	-0.0352783	-0.202393	-0.435303	-0.195313	-0.0130615	-0.0439453
	54.4	-0.0228882	-0.0560913	0.212341	-0.0435181	-0.0025	-0.0558472			54.4	0.111694	-0.218872	-0.200195	-0.0640869	-0.020752	-0.0830078
	54.5	0.170831	0.107971	0.172485	-0.0372925	0.0014	0.0933166			54.5	0.0568841	0.0827637	-0.171997	0.00159	-0.0106208	-0.0588386
	54.6	-0.03302	0.154846	0.288086	-0.138062	0.0412598	-0.119934			54.6	0.0678711	0.0898438	-0.109497	0.00464	0.119751	-0.236206
	54.7	0.0552325	-0.0881348	0.0022	-0.205994	0.107723	0.113704			54.7	0.288921	-0.105591	-0.236084	-0.211792	0.195537	0.402934
	54.8	0.0474243	0.169739	0.243591	-0.0888062	0.0412598	0.255066			54.8	0.0263672	-0.0094	0.129517	0.00159	-0.052124	0.043457
	54.9	0.197449	0.17749	0.202942	0.200195	0.128784	0.193359			54.9	-0.338379	0.325684	0.266235	0.148438	-0.459839	-0.291626
	55	0.194275	0.0423584	0.181885	-0.0216064	0.134216	-0.0722659			55	-0.107053	-0.120361	0.131958	-0.0289307	0.0424835	-0.0212372
	55.1	-0.041626	-0.157654	0.00995	-0.186462	-0.0383911	0.203552			55.1	-0.131348	-0.0836182	-0.103271	-0.0476074	-0.134155	0.0458984
	55.2	0.0114744	-0.0474854	0.0639038	0.121338	0.139709	0.180847			55.2	-0.200065	-0.217285	-0.0235596	-0.197632	-0.332512	-0.343132
	55.3	0.277893	-0.167053	-0.146301	-0.0895996	0.0982666	0.204285			55.3	-0.286133	-0.500732	-0.33606	-0.108521	-0.00366	-0.216675
	55.4	-0.0228882	0.30249	0.045105	0.10022	0.127197	0.126953			55.4	-0.102417	-0.110229	-0.36731	-0.10791	-0.0958252	-0.172852
	55.5	0.123229	0.105591	-0.0908203	-0.0552368	-0.0344855	0.0886834			55.5	0.129635	0.260132	-0.203979	-0.00232	0.037838	-0.0407753
	55.6	0.0122681	-0.0568848	0.0404663	0.0189819	-0.055603	0.06604			55.6	0.0460205	0.0562744	-0.175049	0.175781	-0.098877	-0.111816
	55.7	-0.0666447	0.0447388	0.0889282	0.301025	-0.217279	-0.110529			55.7	0.125732	-0.015625	-0.0415039	-0.196045	-0.195069	-0.108032
	55.8	0.0537109	-0.0209351	0.0388794	-0.134155	0.13501	-0.0496216			55.8	-0.0970459	0.00781	-0.0384521	-0.152344	0.0338135	-0.00574
	55.9	-0.0400391	0.0228271	-0.0751953	-0.0239868	-0.000122	0.0480957			55.9	-0.0649414	-0.213379	0.00525	0.188965	-0.201294	-0.185303
	56	0.303704	0.0119019	-0.0775146	0.0604248	0.0740896	0.21209			56	-0.183707	-0.015625	-0.161011	-0.0733643	-0.302115	-0.517447
	56.1	0.122437	0.140015	0.0834351	0.351013	-0.100159	0.05896			56.1	0.0256348	-0.225098	-0.480591	-0.119629	-0.141113	-0.12207
	56.2	-0.0557184	0.171997	0.197449	0.0822754	0.0131293	0.164435			56.2	0.00232	-0.264893	-0.27124	0.0202637	-0.0379661	-0.158694
	56.3	0.143555	-0.0787354	-0.00879	0.0588379	-0.0977783	-0.0675659			56.3	0.0570068	-0.315674	0.0460205	-0.111694	0.142456	-0.0267334
	56.4	0.178711	-0.0131226	0.0787354	-0.0497437	0.109253	0.00665			56.4	-0.229004	-0.255493	0.029541	0.118042	-0.102783	-0.171265
	56.5	-0.0877072	-0.0599976	-0.0321655	0.0338745	-0.0149533	0.0574344			56.5	-0.011847	-0.486694	-0.280518	-0.385132	0.141717	-0.0642152
	56.6	0.0310669	-0.142029	-0.00873	-0.123962	0.131897	0.0488281			56.6	-0.0141602	-0.149292	0.0100098	-0.153931	0.119019	-0.192383
	56.7	0.0372307	0.169739	0.213928	0.0713501	0.230285	-0.00354			56.7	0.12024	0.135864	-0.0782471	0.0687256	0.053468	-0.147826
	56.8	0.309937	0.179016	0.230286	0.18927	0.231934	0.117615			56.8	-0.0587158	-0.0742188	-0.0649414	0.0976563	-0.12085	-0.158081
	56.9	0.243469	0.0407715	0.142822	0.0845947	-0.0462646	0.165222			56.9	-0.164917	-0.0766602	-0.108032	-0.129761	0.050293	-0.0299072
	57	0.0630444	-0.0498657	0.0107422	-0.036499	0.211543	0.224604			57	-0.214231	0.0570068	0.0405273	-0.0374756	0.121341	-0.254148
	57.1	0.0325317	-0.16626	-0.0900269	0.0556641	0.358459	0.518311			57.1	-0.293823	-0.0743408	-0.17749	0.188232	0.0549316	-0.262695
	57.2	0.188033	-0.177979	-0.010376	0.109558	0.893599	0.542586			57.2	0.29833	-0.17041	-0.157227	0.0421143	0.212026	0.338125
	57.3	0.265381	0.246277	0.376404	0.480713	0.658447	0.576965			57.3	0.146729	0.112427	0.231201	0.207886	0.19873	0.292725
	57.4	-0.0134888	0.252502	0.394348	0.51355	0.41394	0.425415			57.4	0.363892	-0.0125732	0.0826416	0.139893	0.445557	0.249756
	57.5	0.272395	0.127502	0.138123	0.280701	0.460811	0.42535			57.5	-0.181264	0.0991211	0.0537109	0.398438	-0.196522	-0.397816
	57.6	0.393494	0.327515	0.502136	0.453369	0.315491	0.488647			57.6	-3.7345	-0.766357	-0.575073	-0.388184	-1.89893	-4.42676
	57.7	0.202881	0.189209	0.246643	0.362732	0.405335	0.476136			58.6	-3.96265	-4.90942	-4.83447	-5.43677	-4.30359	-3.31348
	57.8	0.145874	0.281372	0.145874	0.199463	0.438965	0.583984			58.7	-3.53527	-4.05713	-3.8916	-4.27661	-2.75048	-0.800163
	57.9	-0.00879	0.255615	0.26001	0.460388	0.464722	0.330872			58.8	-2.88599	-3.59998	-3.24231	-3.42346	-1.29187	1.22327
	58	0.156004	0.0119019	0.0576172	0.229919	0.24359	0.376158			58.9	-2.89697	-3.08838	-2.32202	-2.57654	-0.0317383	3.11621
	58.1	0.0497437	0.0978394	0.18811	0.224426	0.247498	0.448059			59	-2.66723	-2.74377	-1.81409	-1.94446	0.844123	4.77491
	58.2	-0.141654	0.314209	0.131836	0.317444	0.190499	0.307443			59.1	-2.40015	-2.58044	-1.52502	-1.30225	1.7948	6.65527
	58.3	-0.0924072	0.105652	0.117004	0.176819	0.277954	0.247253			59.2	-1.93836	-2.28601	-1.08301	-0.512573	3.13622	8.32397
	58.4	-0.165894	0.159546	0.00995	0.304932	0.298279	0.174561			59.3	-2.00867	-1.60706	-0.475952	0.228882	3.86523	9.55457
	58.5	0.21612	0.24469	0.109192	-0.134949	0.741266	0.399592			59.4	-1.86182	-1.54688	-0.10791	0.664063	4.61047	10.8834
	58.6	-0.0244751	0.310303	0.424011	0.10022	0.348267	0.119873			59.5	-1.2688	-1.31958	0.0671387	1.14612	5.96276	12.274
	58.7	-0.0853838	0.106384	0.192749	0.28302	0.0139204	0.19257			59.6	-1.45007	-0.986694	0.609253	1.64063	6.61511	13.7717
	58.8	-0.236145	-0.138123	-0.110352	0.0822754	0.220215	0.254333			59.7	-1.27734	-0.867188	0.801514	2.10156	7.4519	15.1178
	58.9	-0.0564575	-0.170105	-0.109558	-0.153625	0.299133	0.493408			59.8	-1.14075	-0.651611	1.21631	2.70081	8.10266	16.4443
	59	0.168522	0.0540771	0.177185	0.146362	0.67725	1.30903			59.9	-1.06104	-0.387573	1.56311	3.26331	8.85339	17.9022
	59.1	0.12085	0.330627	0.178772	0.501831	1.47406	2.59412			60	-0.88757	-0.173462	1.93274	3.84534	9.60889	19.1647
	59.2	0.287289	0.21814	0.806091	1.00647	3.0733	5.01288			60.1	-0.735229	-0.216431	2.02966	4.39771	10.2596	20.0873
	59.3	0.245117	0.600952	1.1897	1.97992	4.51001	7.85822			60.2	-0.56104	-0.0797119	2.41089	4.51563	11.2488	21.3154
	59.4	0.401367	0.863464	1.55219	2.65417	6.46783	11.8129			60.3	-0.419678	0.506958	2.59985	5.03125	11.7948	22.7286
	59.5	0.574766	1.08844	1.97247	3.78308	8.96631	16.0707			60.4	-0.471924	0.717163	2.84668	5.57495	12.3816	23.7733
	59.6	0.827148	1.28143	2.88892	5.09088	11.5171	20.5879			60.5	-0.378908	0.646851	2.93579	5.66724	13.1355	24.8687
	59.7	1.2998	1.90021	3.64905	6.44946	14.3671	25.3434			60.6	-0.258667	0.639893	3.18738	6.16724	13.837	25.9591
	59.8	1.55133	2.2627	4.63812	8.10809	16.9139	29.748			60.7	-0.247686	0.638184	3.1936	6.54688	14.4746	27.4397
	59.9	1.60443	2.45172	5.37793	9.7713	19.3155	33.8472			60.8	-0.071167	0.824951	3.69519	7.02979	15.0011	28.2686
	60	1.66541	2.91028	6.21149	11.0666	21.8725	38.1934			60.9	0.273315	1.14917	3.84277	7.13745	15.8229	29.3857
	60.1	2.2951	3.30328	7.14124	12.3916	24.4717	42.6176			61	0.0217353	1.29834	4.10767	7.66016	16.3956	30.3311
	60.2	2.30994	4.07129	7.9873	13.8518	26.5569	46.8543			61.1	0.381836	1.24207	4.09668	7.80542	17.3042	31.7045
	60.3	2.61383	4.44	8.40454	15.1268	29.0342	50.9988			61.2	0.223389	1.51318	4.66003	8.27258	17.7738	32.7311
	60.4	2.66382	4.80096	9.43652	16.7096	31.1498	54.8137			61.3	0.347534	1.72815	5.02808	8.83289	18.673	33.8115
	60.5	2.72712	5.19934	10.0748	17.9401	33.3069	58.4152			61.4	0.481079	1.98279	5.22095	9.27185	19.0347	34.9248
	60.6	3.07635	5.40094	10.5693	18.9627	35.6257	62.6895			61.5	0.509282	2.16943	5.28662	9.26477	19.5293	35.7952
	60.7	3.36694	5.95801	11.2983	20.219	37.703	66.4637			61.6	0.442871	1.95935	5.25146	9.49072	20.2238	36.8225
	60.8	3.33337	6.13373	12.0576	21.6205	39.6053	69.8848			61.7	0.526367	2.00232	5.35999	9.82031	20.5729	37.674
	60.9	3.93646	6.60175	12.8092	22.8831	42.028	73.9988			61.8	0.35376	2.22485	5.67871	10.3477	21.28	38.5881
	61	4.06928	7.3634	13.8232	24.5408	44.0264	77.3121			61.9	0.658569	2.2179	5.9967	10.9656	21.9034	39.8264
	61.1	4.12085	7.58685	14.356	25.3619	46.2233	81.2504			62	0.763186	2.47498	6.38501	11.1571	22.4448	40.7849
	61.2	4.40216	8.01813	15.1943	26.7065	48.3538	84.5145			62.1	0.669434	2.60144	6.33582	11.3921	23.0753	41.5505
	61.3	4.76465	8.30566	15.9553	27.9815	50.5655	88.2754			62.2	0.609992	2.328	6.33105	11.6007	23.3964	42.4295
	61.4	4.7818	8.79315	16.6928	29.044	52.4077	91.5051			62.3	0.977173	2.58423	6.54822	11.7827	24.262	43.5607
	61.5	4.86542	9.20483	17.0803	30.0682	54.3467	94.7894			62.4	1.09998	2.63269	6.77869	12.575	24.7612	44.3444
	61.6	5.16541	9.60956	18.067	31.1987	56.4265	98.384			62.5	1.04993	2.83203	7.00537	12.5648	25.4901	45.3513
	61.7	5.31384	10.0837	18.7514	32.5026	58.1968	101.936			62.6	0.940552	2.81555	7.25452	13.1046	25.8198	46.1123
	61.8	5.58649	10.4517	19.492	33.701	60.1514	105.129			62.7	1.19055	2.81482	7.24988	13.2524	26.2433	47.1451
	61.9	5.79193	10.7095	19.8873	34.4456	61.9529	108.257			62.8	1.35999	3.11792	7.55688	13.6016	26.9589	48.0771
	62	5.89508	10.8619	20.5201	35.4619	63.8451	111.547			62.9	1.47107	3.17493	7.72485	13.7992	27.8253	49.3365
	62.1	6.22791	11.2712	21.3576	36.6495	66.0155	114.956			63	1.28504	3.18518	8.16553	14.4766	28.0707	50.0358
	62.2	6.66619	11.6767	21.9115	38.1526	67.9006	117.865			63.1	1.25305	3.47266	8.40063	14.6555	28.5455	50.838
	62.3	6.85602	12.5087	22.9092	39.3033	69.8311	121.173			63.2	1.32654	3.48511	8.28503	14.8984	28.9652	51.7373
	62.4	7.08649	12.9587	23.6131	40.5354	71.7217	124.332			63.3	1.63123	3.57727	8.38354	15.139	29.6932	52.7092
	62.5	7.32245	13.2377	23.967	41.5034	73.4921	127.384			63.4	1.66394	3.58899	8.66785	15.7539	30.198	53.4795
	62.6	7.66071	13.5799	24.699	42.6964	75.3514	130.479			63.5	1.8374	3.76794	8.67957	15.932	30.5902	54.3007
	62.7	8.01697	14.2556	25.3318	43.8737	77.1686	133.725			63.6	1.76404	3.80859	8.9187	16.304	31.2504	55.2186
	62.8	7.82947	14.5931	25.967	44.7659	78.9257	136.279			63.7	1.96399	4.09924	9.39136	16.7532	32.1675	56.1381
	62.9	8.20215	14.5548	26.392	45.3916	80.7827	139.458			63.8	1.86792	4.37732	9.5304	16.8555	32.6519	56.7975
	63	8.31537	15.1791	27.0842	46.794	82.3593	142.279			63.9	2.03662	4.39136	9.40149	17.3938	33.0215	57.6764
	63.1	8.61151	15.4978	27.7592	47.7565	84.0726	144.837			64	1.99756	4.41638	9.93896	17.6422	33.4698	58.3866
	63.2	8.70679	15.7408	28.1639	48.7518	86.0155	147.822			64.1	1.69435	4.44299	10.1375	17.9492	33.8838	58.9966
	63.3	9.0943	16.0986	29.1561	49.8737	87.9092	150.901			64.2	2.1123	4.48657	10.0303	17.9468	34.6158	60.1115
	63.4	9.04114	16.6072	29.6951	50.9549	89.4796	153.505			64.3	2.10144	4.61475	10.285	18.2898	35.0526	60.9124
	63.5	8.9701	16.6454	30.2584	51.8557	90.81	156.268			64.4	2.02026	4.5304	10.4022	18.7493	35.3503	61.7373
	63.6	9.4834	16.9142	30.6084	52.7065	92.8538	159.081			64.5	2.16553	4.66248	10.3367	18.8173	35.7582	62.2607
	63.7	9.5857	17.2783	31.3748	53.7776	94.4553	161.578			64.6	2.3944	4.41406	10.4773	19.2891	36.3456	63.1835
	63.8	10.0107	17.5782	31.8381	54.4854	96.4952	164.516			64.7	2.38513	4.91248	10.7382	19.4531	37.1121	64.0272
	63.9	10.256	18.3158	32.5107	55.644	98.3085	167.318			64.8	2.39526	4.98669	11.0194	20.1071	37.4246	64.8177
	64	10.4365	18.5181	33.2053	57.1323	99.9553	169.949			64.9	2.24121	5.05701	11.0123	20.114	37.876	65.3474
	64.1	10.6021	19.1423	33.8045	57.9573	101.263	172.434			65	2.3241	4.89758	11.224	20.3898	38.4901	66.2709
	64.2	10.7872	19.4229	34.2405	59.037	103.056	174.988			65.1	2.48974	5.04053	11.278	20.6492	38.9261	67.2194
	64.3	10.8068	19.7642	34.6686	59.958	104.708	177.138			65.2	2.66016	5.33594	11.9164	21.1766	39.6293	67.7772
	64.4	11.3357	20.0439	35.1881	60.4393	106.521	180.075			65.3	2.66711	5.48901	11.7078	21.5009	39.9894	68.5677
	64.5	11.4974	20.4244	35.9076	61.9268	108.002	182.318			65.4	2.72961	5.52808	12.0303	21.611	40.4175	69.2522
	64.6	11.774	20.4893	36.335	62.7667	109.649	184.786			65.5	2.57654	5.7218	12.2037	21.8727	40.7769	69.7115
	64.7	12.0787	20.9845	37.2357	63.7869	111.419	187.583			65.6	2.66869	5.73901	12.3413	22.0969	41.3417	70.9349
	64.8	12.1841	21.5126	37.7967	64.8955	112.801	189.903			65.7	2.86951	5.88281	12.8046	22.3915	41.63	71.7913
	64.9	12.2427	21.5517	38.3936	65.4987	114.418	192.194			65.8	2.67651	5.88904	12.8007	22.9071	42.1254	72.0366
	65	12.4755	21.8736	38.7162	66.6237	115.769	194.326			65.9	3.05151	5.93042	12.6538	22.8993	42.7128	73.0764
	65.1	12.4216	22.2533	39.2131	67.5807	117.24	196.854			66	2.91638	6.2124	13.2092	23.425	43.266	73.6858
	65.2	12.7333	22.5064	39.774	68.3994	118.88	199.071			66.1	2.94678	6.14526	12.7928	23.6219	43.7612	74.3271
	65.3	13.0404	22.6267	40.3537	69.2143	120.669	201.485			66.2	3.23657	6.11157	13.1038	24.0765	44.4987	75.2153
	65.4	12.9654	22.9455	40.8647	70.1627	122.122	203.503			66.3	3.03979	6.25305	13.6279	24.3835	44.8644	75.9756
	65.5	13.5076	23.3604	41.1764	70.9869	123.576	205.749			66.4	3.1311	6.52808	13.7795	24.6305	45.2651	76.7897
	65.6	13.7388	23.9142	41.7193	71.9783	125.38	208.332			66.5	3.31238	6.63281	14.0295	25.0492	45.9674	77.4639
	65.7	13.7943	24.4525	42.3834	73.2744	126.459	210.308			66.6	3.50379	6.7616	14.1311	25.4015	46.0253	77.9498
	65.8	13.863	24.5564	43.0975	73.8502	128.058	212.445			66.7	3.12732	6.70776	14.3406	25.6047	46.4183	78.6639
	65.9	14.1943	24.7431	43.5771	74.8049	129.869	214.656			66.8	3.20935	6.61633	14.3328	25.7047	47.0503	79.3412
	66	14.174	25.3135	44.2576	75.8065	131.3	216.929			66.9	3.35376	6.67737	14.4413	26.0009	47.662	80.2279
	66.1	14.7342	25.3275	44.6264	76.5674	132.586	218.93			67	3.22253	6.69678	14.4976	26.2281	47.8995	80.631
	66.2	14.9177	25.8431	45.0701	77.6065	134.283	221.147			67.1	3.62805	6.90149	14.8085	26.5616	48.3901	81.4427
	66.3	14.9935	26.283	45.6256	78.8127	135.649	223.244			67.2	3.41553	7.03271	15.0139	26.8507	48.9363	81.9553
	66.4	14.8256	26.476	46.3522	79.5667	136.902	224.925			67.3	3.25464	7.10938	14.9788	26.8383	49.1488	82.4506
	66.5	14.9685	26.6275	46.5764	80.108	138.323	227.061			67.4	3.73584	7.30701	15.3679	27.2704	49.8253	83.399
	66.6	15.2928	26.8056	47.092	80.7916	139.919	229.067			67.5	3.79993	7.22888	15.5389	27.5946	50.6215	84.3694
	66.7	15.624	27.2033	47.6342	81.951	141.48	231.286			67.6	3.60841	7.47266	15.7382	28.1493	50.7339	84.8482
	66.8	15.8591	27.8782	48.2154	83.1096	142.823	233.576			67.7	3.70923	7.60071	15.6342	28.2344	50.9573	85.4138
	66.9	16.1201	27.9501	48.9147	83.7744	144.253	235.5			67.8	4.06787	7.56482	15.9569	28.4547	51.644	86.2732
	67	16.4114	28.3228	49.4834	84.5979	145.638	237.589			67.9	3.80701	7.79993	16.1366	28.9602	51.8636	86.61
	67.1	16.2638	28.6814	49.7865	85.508	146.951	239.183			68	3.62952	7.62268	16.0226	29.2079	52.262	87.1388
	67.2	16.7982	28.5712	50.2131	86.3854	148.667	241.417			68.1	3.86315	7.72253	16.3014	29.4015	52.9058	88.0091
	67.3	16.9295	29.0696	51.0889	87.408	150.226	243.242			68.2	3.95605	7.79285	16.6975	29.6937	53.2714	88.474
	67.4	16.7888	29.6924	51.8201	88.4534	151.315	245.012			68.3	3.99597	7.96948	16.7826	29.825	53.8214	89.278
	67.5	17.1513	29.8775	51.9678	89.0674	152.39	246.796			68.4	3.84216	8.12415	16.9617	30.1344	54.3448	90.0249
	67.6	17.3677	29.9001	52.2607	89.8619	153.798	248.683			68.5	3.96155	8.16638	16.9109	30.4204	54.6558	90.2583
	67.7	17.5591	30.3002	52.8928	90.5979	155.358	250.629			68.6	4.35691	8.12097	17.0905	30.5499	55.2088	91.3475
	67.8	17.613	30.5204	53.2639	91.2932	156.736	252.243			68.7	4.22095	8.77344	17.5304	31.0868	55.7651	91.9115
	67.9	18.0544	30.9407	53.849	92.3416	158.169	254.437			68.8	4.45227	8.6062	17.7131	31.5304	55.98	92.335
	68	18.2287	31.254	54.3467	93.3463	159.5	255.995			68.9	4.29602	8.46167	17.5952	31.4609	56.4183	92.7639
	68.1	18.2787	31.4533	55.0076	94.1479	160.69	257.643			69	4.37341	8.3844	17.746	31.6914	56.8761	93.496
	68.2	18.356	31.6674	55.117	94.983	161.98	259.407			69.1	4.29761	8.68591	18.0093	32.0438	57.2605	94.21
	68.3	18.8123	31.9485	55.5381	95.7018	163.669	261.38			69.2	4.70776	8.84607	18.1686	32.3523	57.687	94.8834
	68.4	18.8388	32.6088	56.6162	97.0026	165.053	263.132			69.3	4.78735	8.81482	18.2859	32.6743	58.2604	95.6326
	68.5	18.9294	32.8876	57.1342	97.8065	166.472	264.689			69.4	4.6554	9.07251	18.3389	32.9141	58.6769	96.2092
	68.6	19.0646	32.9611	57.4631	98.4026	167.469	266.304			69.5	4.51636	9.14771	18.5961	33.2141	59.0151	96.613
	68.7	19.4756	33.2775	57.8865	99.2737	168.83	268.122			69.6	4.39442	9.10388	18.8678	33.5125	59.1574	97.1107
	68.8	19.6514	33.5306	58.5506	100.128	170.221	269.907			69.7	4.73975	9.12732	18.6945	33.5039	59.7363	97.6748
	68.9	19.6693	33.8619	58.9881	101.033	171.141	271.194			69.8	4.88269	9.29529	19.382	33.9758	60.2604	98.3263
	69	19.8373	34.1744	59.2428	101.688	172.489	272.843			69.9	4.80225	9.47253	19.4233	34.193	60.5565	98.8787
	69.1	19.8271	34.3525	59.778	102.335	173.675	274.68			70	5.01233	9.54907	19.2373	34.396	61.1666	99.624
	69.2	20.156	34.7392	60.3483	103.367	174.789	276.217			70.1	4.9773	9.56006	19.7897	34.821	61.6027	100.205
	69.3	20.4591	34.9619	60.8802	104.18	176.255	277.937			70.2	4.72644	9.44995	19.7936	34.8969	61.8511	100.671
	69.4	20.5107	35.422	61.6279	104.986	177.67	279.525			70.3	4.99365	9.68738	19.7959	34.9171	62.1589	101.271
	69.5	20.4287	35.3025	61.9068	105.749	178.566	280.971			70.4	4.96167	9.82495	20.1531	35.4125	62.4761	101.669
	69.6	21.0389	35.508	62.3115	106.464	180.128	282.625			70.5	5.0249	9.72656	20.2023	35.5344	63.1918	102.478
	69.7	20.9474	36.176	62.9303	107.531	181.264	284.266			70.6	5.3429	10.1985	20.5249	35.9399	63.512	103.016
	69.8	21.4185	36.2032	63.0013	108.185	182.694	285.764			70.7	4.9397	9.91321	20.4077	36.2203	63.7957	103.293
	69.9	21.4068	36.6392	63.9654	109.227	183.673	287.231			70.8	5.15222	9.84375	20.4874	36.3336	64.2026	103.948
	70	21.3912	36.7908	64.249	109.778	184.891	288.554			70.9	5.18823	10.0938	20.7202	36.5687	64.7097	104.649
	70.1	22.0904	37.0119	64.4264	110.574	186.239	290.228			71	5.05542	10.1445	20.9796	36.8766	64.8058	104.848
	70.2	22.3302	37.6314	65.2803	111.43	187.637	291.74			71.1	5.21006	10.0938	20.9843	36.9	65.4292	105.936
	70.3	21.7325	38.0704	65.7162	112.458	188.301	292.928			71.2	5.41016	10.6281	21.3921	37.6383	65.809	106.043
	70.4	22.2935	37.8556	65.8256	112.874	189.987	294.508			71.3	5.36633	10.4664	21.4281	37.7493	66.162	106.656
	70.5	22.3224	38.358	66.642	113.959	190.798	296.203			71.4	5.46875	10.4757	21.6272	37.9742	66.6449	107.569
	70.6	22.4459	38.44	66.9139	114.261	192.119	297.295			71.5	5.65308	10.7195	21.9984	38.3805	67.1058	108.06
	70.7	22.6169	38.7142	67.3052	115.085	193.307	298.758			71.6	5.93505	10.8344	21.9819	38.5594	67.5831	108.64
	70.8	23.1068	39.0665	68.0381	116.027	194.577	300.441			71.7	5.5874	11.0858	22.1733	39.0719	67.8447	108.783
	70.9	22.9247	39.4822	68.5506	116.988	195.446	301.628			71.8	5.78735	10.8562	22.1936	39.0109	68.3143	109.437
	71	23.1622	39.4532	68.7021	117.59	196.72	303.05			71.9	5.57178	11.0281	22.2209	39.3031	68.6018	109.928
	71.1	23.5326	39.9415	69.431	118.515	198.119	304.653			72	5.54834	11.3656	22.3271	39.4219	68.9417	110.408
	71.2	23.6459	40.4369	69.8959	119.363	199.215	306.046			72.1	6.06859	11.1733	22.4937	39.714	69.3619	111.092
	71.3	23.8622	40.5009	70.1467	120.09	200.306	307.437			72.2	5.90918	11.3319	22.6991	40.1499	69.5963	111.538
	71.4	23.7646	40.8439	70.724	120.795	201.215	308.582			72.3	5.61084	11.421	22.8912	40.2726	69.8894	111.969
	71.5	23.881	40.954	71.1904	121.471	202.189	309.623			72.4	6.01941	11.4102	22.8101	40.3086	70.7362	112.638
	71.6	24.0013	41.2095	71.4889	122.124	203.587	310.904			72.5	5.96545	11.6335	23.3085	40.6866	70.6276	112.943
	71.7	24.142	41.2548	71.9154	122.964	204.574	312.32			72.6	5.7843	11.4866	23.16	40.7781	71.4761	113.317
	71.8	24.4185	41.4408	72.2014	123.691	205.687	313.789			72.7	5.72412	11.5593	23.317	41.2976	71.5558	113.995
	71.9	24.5037	41.7283	72.7748	124.404	206.779	315.128			72.8	5.76086	11.7211	23.4178	41.307	72.0308	114.643
	72	24.9162	42.3173	73.4131	125.178	207.887	316.331			72.9	5.93896	12.032	23.6655	41.6515	72.3049	115.071
	72.1	24.8482	42.5322	73.9623	126.154	209.122	317.849			73	6.22327	11.8514	23.7561	41.8594	72.6409	115.478
	72.2	24.9255	42.8783	74.7725	126.907	210.127	318.833			73.1	6.1023	12.0164	24.0913	42.1758	73.1449	116.18
	72.3	25.3365	42.8736	74.7787	127.532	210.987	320.2			73.2	6.28662	12.1149	24.3116	42.3945	73.2543	116.605
	72.4	25.5662	43.2564	75.2256	128.032	212.225	321.411			73.3	6.49915	12.0492	24.5187	42.7688	74.1105	117.195
	72.5	25.9357	43.7532	75.7811	129.222	213.174	322.607			73.4	6.28198	12.2507	24.6312	42.9742	74.3097	117.842
	72.6	25.9553	43.8182	76.1545	129.764	214.279	323.735			73.5	6.24207	12.4757	24.9288	43.1891	74.2175	118.114
	72.7	25.9177	43.9579	76.5834	130.592	215.289	324.939			73.6	6.52722	12.4164	24.5233	43.4446	74.8885	118.65
	72.8	26.4045	44.2955	77.0943	131.384	216.684	326.38			73.7	6.7085	12.35	24.9733	43.7562	75.5222	119.286
	72.9	26.2498	45.0385	77.8014	132.119	217.612	327.585			73.8	6.29517	12.675	25.3553	44.1235	75.8159	119.38
	73	26.549	44.9986	78.16	132.739	218.788	328.8			73.9	6.56079	12.3898	25.2593	44.0992	75.9791	119.704
	73.1	26.5318	45.2056	78.5428	133.5	219.38	329.859			74	6.5968	12.7257	25.2069	44.4741	76.394	120.546
	73.2	26.8974	45.647	78.9295	134.167	220.83	331.202			74.1	6.66394	13.0382	25.5022	44.6165	76.6987	120.981
	73.3	27.0084	45.8361	79.217	135.074	221.812	332.134			74.2	6.76941	13.0148	25.778	44.9867	77.1746	121.742
	73.4	27.1099	45.7931	79.7943	135.771	222.543	333.507			74.3	6.81946	13.0758	26.032	45.5797	77.6769	122.292
	73.5	27.1271	46.0853	80.3615	136.305	223.558	334.382			74.4	7.03821	12.8702	26.2467	45.6492	78.0948	122.652
	73.6	27.438	46.1494	80.46	137.019	224.936	335.819			74.5	6.71558	13.2882	26.396	45.8132	78.1268	122.801
	73.7	27.8708	46.7103	81.0623	137.94	226.086	337.039			74.6	6.85303	13.3195	26.3328	45.993	78.8003	123.262
	73.8	27.7631	47.3892	81.6763	138.83	226.96	338.09			74.7	7.01477	13.2788	26.4553	46.0992	78.8925	123.878
	73.9	27.9576	47.1838	82.0084	139.374	228.037	339.153			74.8	6.85229	13.496	26.7092	46.3562	79.1902	123.965
	74	28.0186	47.5377	82.5631	140.445	228.667	340.039			74.9	6.59753	13.3242	26.6241	46.318	79.3463	124.721
	74.1	28.1342	47.7056	82.8928	140.991	229.77	341.314			75	7.04285	13.5265	27.0702	46.7531	79.7635	125.212
	74.2	28.4646	47.9205	83.3201	141.446	230.841	342.211			75.1	7.13122	13.7008	27.1639	47.0469	80.4136	125.527
	74.3	28.5497	48.4525	83.6834	142.195	231.864	343.409			75.2	7.46716	13.7273	27.371	47.5179	80.5535	125.854
	74.4	28.6334	48.7642	84.2295	142.835	232.706	344.542			75.3	7.28894	13.7999	27.1975	47.4149	81.0151	126.662
	74.5	28.8669	48.6838	84.5975	143.678	233.606	345.431			75.4	7.21777	14.1554	27.8647	47.6672	81.4644	127.264
	74.6	28.7357	49.065	85.2435	144.541	234.804	346.4			75.5	7.34204	14.1952	27.8069	48.0734	81.3893	127.433
	74.7	29.2341	49.3173	85.3279	144.944	235.724	347.59			75.6	7.63817	14.1913	27.8522	48.3452	82.3573	128.226
	74.8	29.4951	49.4564	85.8717	145.503	236.942	348.861			75.7	7.03418	14.3234	27.9709	48.6437	82.4026	128.483
	74.9	29.5841	49.9462	86.6443	146.556	237.741	349.69			75.8	7.41248	14.3381	28.0107	48.5405	82.5332	128.801
	75	29.4927	50.0837	86.8638	146.927	238.419	350.564			75.9	7.7124	14.3757	28.0398	49.0156	83.3433	129.476
	75.1	29.6529	50.1846	87.1834	147.645	239.36	351.508			76	7.53894	14.6641	28.1655	49.1859	83.4839	130.062
	75.2	29.9748	50.5345	87.7701	148.374	240.465	352.851			76.1	7.41639	14.4991	28.2202	49.3375	83.6753	130.194
	75.3	30.0459	50.8939	88.0467	148.982	241.497	353.607			76.2	7.62878	14.418	28.3577	49.3821	84.2932	130.607
	75.4	30.2865	50.8963	88.5287	149.733	242.586	354.704			76.3	7.94287	14.8257	28.6748	49.9077	84.7012	131.087
	75.5	30.5084	51.3635	89.1467	150.668	243.461	355.93			76.4	7.66321	15.0554	29.1469	50.4602	84.8644	131.343
	75.6	30.6256	51.558	89.5201	151.29	244.236	356.878			76.5	7.90308	14.9929	28.66	50.293	85.4043	131.989
	75.7	30.4857	51.8322	89.8389	151.808	244.99	357.625			76.6	7.99451	15.307	29.2046	50.6563	85.6011	132.574
	75.8	30.931	52.2189	90.1225	152.556	246.317	358.911			76.7	8.02332	15.1696	29.5164	51.0282	85.923	132.791
	75.9	30.9021	52.3541	90.985	153.479	247.175	359.812			76.8	8.28198	15.168	29.5452	51.2273	86.3846	133.431
	76	31.2146	52.6416	91.1108	154.142	248.025	360.762			76.9	8.18115	15.6023	29.7327	51.5352	86.6167	133.666
	76.1	31.3935	52.9213	91.7396	154.817	248.962	361.858			77	8.18201	15.489	29.8367	51.5243	86.9324	134.319
	76.2	31.4388	53.0892	92.0787	155.474	249.987	362.643			77.1	7.98426	15.5078	29.7921	51.8727	87.0409	134.674
	76.3	31.4294	53.4541	92.3584	156.129	250.687	363.588			77.2	8.10461	15.5975	29.8186	52.0195	87.4784	134.812
	76.4	31.8326	53.5259	92.7584	156.682	251.551	364.604			77.3	8.51233	15.3999	30.0741	51.986	88.0057	135.594
	76.5	32.1943	53.9424	93.0334	157.46	252.726	365.503			77.4	8.5874	15.7719	30.453	52.7148	88.4604	135.983
	76.6	31.8771	54.3682	93.7693	158.185	253.552	366.13			77.5	8.14136	16.0499	30.7874	52.8796	88.5098	136.091
	76.7	31.713	54.2822	94.0272	158.728	253.775	366.976			77.6	8.44982	15.7922	30.5991	52.8922	88.7596	136.68
	76.8	32.2763	54.2939	94.249	159.079	255.152	368.224			77.7	8.24524	16.0233	30.7178	53.3359	89.2074	137.058
	76.9	32.2247	54.8502	94.9857	160.096	255.976	369			77.8	8.37646	16.0016	30.8445	53.561	89.5269	137.486
	77	32.5396	55.1314	95.3217	160.803	256.981	370.13			77.9	8.41711	16.0492	31.0491	53.5906	89.8823	137.924
	77.1	32.9545	55.4056	95.924	161.63	257.782	370.894			78	8.59753	15.9844	31.282	53.9844	90.348	138.279
	77.2	33.0591	55.6681	96.2506	161.996	258.782	371.799			78.1	8.453	16.4352	31.2499	54.0609	90.6112	138.815
	77.3	33.0482	55.8486	97.0146	162.924	259.33	372.263			78.2	8.62805	16.5242	31.6084	54.1515	91.0597	139.299
	77.4	33.3802	55.9314	96.9873	163.067	260.437	373.269			78.3	8.83118	16.5414	31.8225	54.6563	91.4409	139.532
	77.5	33.5372	56.3259	97.4966	163.855	261.169	374.389			78.4	8.83276	16.3695	31.9398	54.7422	91.5175	139.821
	77.6	33.5068	56.5338	98.2498	164.699	262.187	375.214			78.5	8.51477	16.5485	32.053	55.0234	91.9613	140.236
	77.7	33.6591	56.7619	98.5061	165.517	262.886	376.056			78.6	8.73194	16.8375	32.225	55.3306	92.1221	140.679
	77.8	33.7872	56.8541	98.8623	165.928	263.621	377.007			78.7	8.93042	16.6975	32.1796	55.4125	92.3956	141.147
	77.9	33.9638	57.2697	99.0998	166.44	264.486	377.784			78.8	8.84204	16.8929	32.2609	55.5594	92.6558	141.621
	78	34.1724	57.679	99.4725	167.241	265.291	378.689			78.9	9	17.0093	32.2694	55.5133	93.1144	142.012
	78.1	34.4178	57.647	100.201	167.996	266.519	379.587			79	8.89673	17.1719	32.4991	56.0508	93.4768	142.645
	78.2	34.4341	58.208	100.477	168.542	267.339	380.197			79.1	9.05774	17.0773	32.8795	56.1516	93.8917	142.971
	78.3	34.3138	58.508	100.843	169.256	267.744	380.902			79.2	8.9624	17.1772	32.778	56.3977	94.2621	143.256
	78.4	34.524	58.4736	101.327	169.642	268.602	381.876			79.3	9.04211	17.1117	32.864	56.6875	94.2253	143.58
	78.5	34.9365	58.8056	101.627	170.412	269.533	382.771			79.4	9.11633	17.4758	33.057	57.1633	94.4448	143.962
	78.6	34.8545	58.9689	102.083	171.069	270.325	383.537			79.5	9.29211	17.3617	33.2147	57.1664	94.937	144.29
	78.7	35.1334	59.0806	102.267	171.844	271.205	384.39			79.6	9.02492	17.3734	33.6249	57.5344	94.8971	144.562
	78.8	35.374	59.5228	102.589	172.553	272.294	385.343			79.7	9.23584	17.321	33.3326	57.3663	95.3652	145.171
	78.9	35.288	59.9947	103.531	173.375	272.865	385.877			79.8	9.54834	17.6117	33.6788	57.6735	95.8979	145.909
	79	35.6693	59.8876	103.667	173.735	273.651	386.576			79.9	9.21167	17.9656	34.139	58.218	96.1018	145.864
	79.1	35.8146	60.0947	103.881	174.471	274.195	387.193			80	9.60144	17.7289	33.8944	58.3789	96.5112	146.326
	79.2	35.688	60.2283	104.294	174.736	275.112	388.138			80.1	9.40859	18.1733	34.2882	58.6445	96.4785	146.442
	79.3	35.8427	60.4908	104.78	175.173	275.898	388.932			80.2	9.14758	17.9047	34.4819	58.6633	96.7714	146.924
	79.4	36.131	60.6611	105.162	176.096	276.751	389.491			80.3	9.40381	17.682	34.4803	58.6078	97.2222	147.408
	79.5	36.1208	61.0048	105.633	176.862	277.519	390.35			80.4	9.31079	17.886	34.5577	59.0742	97.2823	147.793
	79.6	36.4263	61.4885	105.88	177.38	278.228	391.311			80.5	9.98193	18.139	34.61	59.0547	97.8885	148.395
	79.7	36.388	61.5197	106.324	177.967	279.186	392.085			80.6	9.92174	18.4937	35.0006	59.4274	98.4667	148.827
	79.8	36.6302	62.0876	106.748	178.521	279.819	392.752			80.7	9.84363	18.7023	35.3663	60.0055	98.4924	149.086
	79.9	36.7717	62.0626	107.079	179.159	280.501	393.443			80.8	9.77332	18.603	35.2318	60.1515	98.8033	149.465
	80	36.9795	62.3228	107.476	179.878	281.219	394.093			80.9	9.88672	18.7023	35.1514	60.0593	98.9659	149.641
	80.1	37.2505	62.6369	107.862	180.349	282.368	395.241			81	9.94055	18.5859	35.4835	60.2954	99.6261	150.115
	80.2	36.9592	62.9783	108.462	181.085	282.851	395.498			81.1	10.046	18.7813	35.7163	60.8008	99.869	150.326
	80.3	37.3036	62.7627	108.698	181.325	283.773	396.505			81.2	9.95544	18.7695	35.4991	60.9382	99.9644	150.755
	80.4	37.3771	63.4306	109.254	182.255	284.603	397.333			81.3	10.121	18.7305	36.0476	60.7695	100.229	151.312
	80.5	37.6435	63.4626	109.687	182.753	285.267	397.771			81.4	9.71948	19.0015	35.9882	61.307	100.589	151.748
	80.6	37.7857	64.0298	110.16	183.612	285.712	398.497			81.5	10.0679	19.1016	36.2531	61.2798	100.836	151.94
	80.7	37.8787	64.1221	110.267	183.937	286.708	399.382			81.6	10.1453	19.2296	36.4288	61.6469	101.112	152.157
	80.8	38.1513	64.4002	110.902	184.828	287.595	399.9			81.7	10.1406	19.0554	36.157	61.804	101.501	152.676
	80.9	38.0311	64.3259	110.898	185.153	288.071	400.582			81.8	10.3342	19.1149	36.3851	61.9172	101.691	153.069
	81	38.2341	64.7158	111.346	185.834	289.023	401.364			81.9	10.4249	19.546	36.678	62.5149	102.014	153.398
	81.1	38.3818	64.9446	111.957	186.262	289.745	402.099			82	10.1593	19.6016	36.8538	62.3883	102.116	153.538
	81.2	38.3701	65.39	112.458	187.068	290.541	402.716			82.1	10.1929	19.389	36.8077	62.4547	102.625	153.907
	81.3	38.8209	65.2665	112.869	187.535	291.408	403.8			82.2	10.2358	19.3406	36.9288	62.618	102.93	154.249
	81.4	38.7224	65.7291	113.16	188.259	291.752	404.15			82.3	10.4663	19.6351	37.0975	62.8352	103.232	154.748
	81.5	39.0091	65.851	113.316	188.625	292.71	404.841			82.4	10.4022	19.7921	37.4445	63.1914	103.353	155.051
	81.6	39.085	66.0955	113.866	189.257	293.11	405.222			82.5	10.6318	19.871	37.5553	63.3906	103.933	155.407
	81.7	39.5256	66.2963	114.289	189.735	294.044	406.3			82.6	10.5429	19.9429	37.8046	63.6492	103.824	155.446
	81.8	39.5506	66.9494	114.92	190.553	294.853	407.033			82.7	10.6265	19.7648	37.3131	63.6421	104.259	156.137
	81.9	39.6169	67.0533	115.215	191.13	295.552	407.621			82.8	10.9819	20.125	37.4695	64.1094	104.846	156.78
	82	39.7248	66.9189	115.579	191.824	296.077	408.043			82.9	10.6375	20.5273	38.0522	64.5422	104.832	156.877
	82.1	39.8052	66.9767	115.559	192.178	296.882	408.717			83	10.682	20.2742	38.1444	64.5414	105.056	157.053
	82.2	39.7325	67.3884	116.227	192.713	297.606	409.277			83.1	10.8914	20.2875	38.0647	64.3883	105.256	157.622
	82.3	40.0521	67.615	116.544	193.253	298.238	409.782			83.2	10.9351	20.3116	38.2804	64.9594	105.752	157.948
	82.4	40.3654	68.0057	116.987	193.885	299.039	410.708			83.3	10.839	20.4594	38.3397	65.1704	105.836	158.082
	82.5	40.3889	68.2579	117.449	194.629	299.602	411.386			83.4	10.821	20.4164	38.5054	65.1125	106.15	158.588
	82.6	40.545	68.5033	117.937	195.192	300.583	412.181			83.5	11.1748	20.6108	38.7687	65.4828	106.649	159.019
	82.7	40.6161	68.7244	118.334	195.783	300.938	412.488			83.6	11.2186	20.6155	39.0576	65.8507	107.103	159.378
	82.8	40.6716	68.8072	118.442	196.446	301.603	413.147			83.7	11.1647	20.6843	39.0256	66.0883	107.177	159.477
	82.9	40.7763	68.9626	118.74	196.96	302.12	413.775			83.8	11.4109	20.8436	39.0006	66.0538	107.597	159.862
	83	40.9287	69.1174	119.097	197.277	303.112	414.332			83.9	11.1968	21.0219	39.3921	66.3727	107.887	159.932
	83.1	41.206	69.4502	119.44	197.841	303.696	415.065			84	11.5952	21.0984	39.553	66.5414	108.217	160.808
	83.2	41.5701	69.5611	119.881	198.485	304.29	415.783			84.1	11.514	21.3906	39.7664	66.7313	108.632	161.104
	83.3	41.4865	70.0244	120.334	199.337	304.999	416.218			84.2	11.4491	21.5641	39.9015	67.1071	108.419	161.266
	83.4	41.2747	70.2072	120.669	199.628	305.555	416.633			84.3	11.6726	21.4734	39.7468	67.4329	109.281	161.725
	83.5	41.6537	70.1861	120.87	200.016	306.485	417.64			84.4	11.1741	21.5547	40.4038	67.7852	108.902	161.554
	83.6	42.0263	70.5713	121.231	200.752	307.074	418.097			84.5	11.5952	21.3257	39.9944	67.3875	109.438	162.594
	83.7	41.9052	70.726	121.934	201.31	307.876	418.547			84.6	11.6405	21.5266	40.3422	67.8055	109.685	162.516
	83.8	41.7857	71.0056	122.208	201.714	308.175	419.193			84.7	11.5828	21.7109	40.4045	67.7438	109.822	162.886
	83.9	41.9717	70.9385	122.619	202.046	308.948	419.845			84.8	11.5826	21.6359	40.328	68.0336	110.506	163.435
	84	42.3138	71.5377	123.147	202.802	309.837	420.536			84.9	11.7975	21.8007	40.6624	68.3656	110.753	163.647
	84.1	42.2678	72.0181	123.403	203.61	310.455	420.99			85	11.9897	22.021	40.8772	68.4155	111.01	164.067
	84.2	42.3623	71.8986	123.803	203.964	310.793	421.431			85.1	11.8202	22.332	40.9038	68.9165	111.187	164.275
	84.3	42.6521	72.0658	124.126	204.521	311.513	422.069			85.2	11.9827	21.9281	41.1764	69.0648	111.409	164.325
	84.4	43.1553	72.3743	124.54	205.292	312.398	422.708			85.3	11.7928	22.1538	41.4491	69.3195	111.435	164.814
	84.5	42.9396	72.7838	124.944	205.897	312.816	423.29			85.4	11.8154	22.2476	41.5029	69.3929	111.888	165.208
	84.6	43.1873	73.011	125.352	206.221	313.391	424.035			85.5	11.9272	22.3694	41.3021	69.4562	112.209	165.497
	84.7	43.1271	73.208	125.787	206.836	314.108	424.4			85.6	12.1577	22.5461	41.4819	69.6493	112.602	165.854
	84.8	43.2927	73.5643	126.008	207.414	314.402	424.806			85.7	11.9796	22.4609	41.4437	69.8157	112.682	166.126
	84.9	43.6654	73.3907	126.16	207.578	315.518	425.789			85.8	12.0492	22.5085	41.635	70.0696	112.739	166.266
	85	43.8036	73.8166	126.898	208.496	316.315	426.227			85.9	12.021	22.6	41.9539	70.3782	113.01	166.66
	85.1	43.7239	74.2283	127.319	209.249	316.626	426.657			86	12.2953	22.7538	41.9928	70.4695	113.493	167.218
	85.2	43.924	74.347	127.567	209.64	317.37	427.226			86.1	12.6343	22.9117	42.2382	71.0399	113.786	167.748
	85.3	44.0803	74.5056	127.901	209.986	318.003	427.813			86.2	12.4061	22.896	42.7765	71.125	113.917	167.89
	85.4	44.3185	74.7986	128.402	210.51	318.515	428.503			86.3	12.6772	22.8202	42.4475	71.2461	114.356	168.363
	85.5	44.4834	75.0783	128.704	211.381	319.347	429.014			86.4	12.3452	23.0835	42.7318	71.4883	114.633	168.362
	85.6	44.4295	75.4478	129.176	211.943	319.758	429.508			86.5	12.6133	23.1296	42.835	71.5922	114.639	168.461
	85.7	44.7755	75.369	129.351	212.501	320.589	430.007			86.6	12.7209	23.0125	42.6913	71.675	114.998	169.064
	85.8	44.5092	75.8923	129.829	212.767	321.018	430.452			86.7	12.3639	23.3187	43.0139	71.7367	115.182	169.271
	85.9	44.774	76.0369	130.055	213.442	321.579	430.837			86.8	12.7319	23.2991	43.1185	71.9343	115.617	169.654
	86	44.7935	75.9252	130.347	213.752	322.02	431.273			86.9	12.7843	23.6078	43.407	72.2665	115.859	169.88
	86.1	45.2333	76.1174	130.421	214.157	322.897	432.189			87	12.5703	23.8475	43.5444	72.432	115.872	170.12
	86.2	45.513	76.7673	131.256	215.048	323.695	432.947			87.1	12.6624	23.4391	43.4242	72.4586	116.226	170.383
	86.3	45.3755	77.1376	131.793	215.771	324.244	433.123			87.2	12.8195	23.3898	43.6514	72.8141	116.536	170.781
	86.4	45.6857	77.1548	131.958	216.125	324.912	433.547			87.3	12.7209	23.7946	43.8718	73.2134	116.618	170.982
	86.5	45.7302	77.1767	132.4	216.539	325.288	434.117			87.4	13.0796	23.8859	43.9779	73.2218	117.073	171.31
	86.6	45.9271	77.797	132.704	217.171	325.849	434.711			87.5	13.103	23.8718	44.1288	73.7219	117.471	171.731
	86.7	45.6255	77.758	133.09	217.449	326.09	435.165			87.6	12.8584	23.9109	44.2078	73.686	117.425	171.657
	86.8	46.056	77.8782	133.135	217.74	327.03	435.675			87.7	12.9366	23.8328	44.0654	73.6187	117.737	172.223
	86.9	46.1927	78.0806	133.656	218.759	327.441	435.982			87.8	12.9468	24.014	44.2288	74.0289	117.989	172.511
	87	46.2974	78.2361	134.093	218.785	328.148	436.731			87.9	13.1483	24.0742	44.4265	74.329	118.254	173.069
	87.1	46.3693	78.6494	134.54	219.561	328.818	437.23			88	13.0844	24.4382	44.5272	74.4406	118.649	173.459
	87.2	46.7217	79.0463	134.897	220.434	329.253	437.646			88.1	13.4326	24.4336	44.8741	74.6211	118.857	174.045
	87.3	46.7411	78.9588	135.128	220.564	330.013	438.243			88.2	13.4031	24.6921	45.1053	75.1664	119.135	173.864
	87.4	47.0045	79.19	135.596	220.946	330.447	438.545			88.3	13.2749	24.657	45.1296	75.2008	119.396	173.934
	87.5	47.1052	79.4283	135.959	221.696	331.151	439.286			88.4	13.1812	24.7632	45.1038	75.2109	119.549	174.312
	87.6	47.1357	79.7791	136.495	222.142	331.247	439.556			88.5	13.6093	24.453	45.3147	75.3937	119.941	174.644
	87.7	47.1365	79.6548	136.54	222.61	332.029	439.847			88.6	13.1725	24.571	45.4562	75.6149	120.267	174.88
	87.8	47.3669	80.0986	136.91	222.986	332.841	440.575			88.7	13.5592	24.7679	45.4569	75.6461	120.637	175.247
	87.9	47.6373	80.4064	137.272	223.538	333.303	441.03			88.8	13.6429	25.0897	45.9983	75.9272	120.74	175.706
	88	47.3904	80.6314	137.824	224.124	333.737	441.127			88.9	13.671	25.1429	45.9093	76.318	121.042	175.883
	88.1	47.6857	80.3533	137.789	224.292	334.454	441.967			89	13.817	24.9382	46.2147	76.4469	120.995	176.066
	88.2	48.1302	80.9252	138.345	225.213	335.221	442.854			89.1	13.7671	25.0726	46.028	76.693	121.198	176.501
	88.3	47.9326	81.408	138.949	225.937	335.83	443.009			89.2	13.8335	25.0586	46.0288	76.6516	121.343	176.474
	88.4	48.0599	81.4291	139.085	226.235	336.033	443.257			89.3	13.6421	25.3969	46.3109	76.8531	121.572	176.68
	88.5	47.999	81.3384	139.533	226.638	336.651	443.89			89.4	13.589	25.2585	46.3905	77.0977	122.042	177.172
	88.6	48.3615	81.6635	139.724	227.023	337.26	444.396			89.5	13.8459	25.2797	46.4319	77.1976	122.321	177.358
	88.7	48.4177	82.065	140.029	227.454	337.69	444.719			89.6	13.7381	25.3438	46.5562	77.2351	122.49	177.843
	88.8	48.4161	82.2806	140.313	227.797	338.101	445.272			89.7	14.1375	25.6445	46.8796	77.7445	123.131	177.792
	88.9	48.5654	82.2056	140.741	228.46	338.718	445.519			89.8	13.9951	25.7836	47.0789	77.8828	123.071	178.302
	89	48.7974	82.4845	141.052	229.146	339.414	446.217			89.9	13.8007	25.6655	46.8936	77.714	123.417	178.631
	89.1	48.8474	82.7471	141.569	229.597	339.845	446.856			90	13.7467	25.8553	47.1576	77.9688	123.213	178.67
	89.2	49.0185	83.29	142.01	230.031	340.36	447.122			90.1	13.8538	25.7499	46.7982	78.057	123.512	179.191
	89.3	48.8638	83.34	142.176	230.434	340.871	447.42			90.2	14.314	25.7976	47.0022	78.2758	124.047	179.38
	89.4	49.2169	83.4931	142.344	230.87	341.589	447.732			90.3	14.1272	25.8148	47.478	78.7015	124.238	179.572
	89.5	49.5084	83.6666	142.628	231.427	341.955	448.18			90.4	14.0945	26.103	47.4139	78.8789	124.125	179.644
	89.6	49.4677	83.8549	143.284	231.888	342.316	448.691			90.5	14.2437	25.9821	47.4757	78.7509	124.82	180.212
	89.7	49.6177	83.9799	143.515	232.339	343.038	448.985			90.6	14.6437	26.282	47.7373	79.1906	125.175	180.77
	89.8	50.0146	84.3611	143.947	232.746	343.492	449.555			90.7	14.2007	26.6172	48.0288	79.5742	124.953	180.615
	89.9	50.0193	84.6368	144.041	233.391	344.268	450.198			90.8	14.121	26.4625	47.7882	79.4899	125.161	180.832
	90	50.1404	85.0033	144.641	233.86	344.693	450.504			90.9	14.5171	26.4585	48.0475	79.5015	125.611	181.092
	90.1	50.2553	85.0736	144.986	234.375	345.2	450.882			91	14.4054	26.6726	48.3804	79.8446	125.981	181.551
	90.2	50.3834	84.9439	145.1	234.767	345.557	451.166			91.1	14.5467	26.6843	48.1343	79.9945	126.132	181.896
	90.3	50.585	85.4244	145.547	235.332	345.984	451.65			91.2	14.6694	26.8219	48.5718	80.5289	126.345	182.134
	90.4	50.6677	85.8353	146.04	235.835	346.651	451.979			91.3	14.3624	26.8921	48.8225	80.593	126.443	182.299
	90.5	50.9162	85.7783	146.444	235.947	347.291	452.806			91.4	14.7719	26.7476	48.6045	80.275	127.186	183.218
	90.6	50.988	86.065	146.793	236.86	347.805	452.895			91.5	14.8273	27.1172	49.0835	80.929	127.318	183.1
	90.7	51.0131	86.2032	147.135	237.494	348.23	453.337			91.6	14.5147	27.1406	49.214	81.0789	126.941	183.031
	90.8	51.0717	86.3275	147.326	237.66	348.835	453.785			91.7	14.6484	26.9843	48.9951	81.239	127.202	183.459
	90.9	51.4802	86.7892	147.869	238.309	349.24	454.186			91.8	14.7686	26.9906	48.9194	81.0126	127.957	183.737
	91	51.417	86.9541	148.131	238.902	349.732	454.732			91.9	14.9882	27.2522	49.249	81.3679	128.216	183.916
	91.1	51.2271	87.1158	148.442	239.089	350.003	454.881			92	15.1835	27.4086	49.5093	81.6765	128.403	184.498
	91.2	51.8802	87.24	148.777	239.399	350.851	455.771			92.1	15.0437	27.4508	49.7522	81.75	128.175	184.442
	91.3	51.5795	88.1033	149.472	240.281	351.273	455.77			92.2	15.1843	27.4171	49.6913	81.8258	128.744	185.093
	91.4	51.8115	87.8845	149.338	240.528	351.799	456.268			92.3	14.9116	27.6351	50.2968	82.486	129.186	185.356
	91.5	51.9904	88.04	149.971	241.064	352.175	456.584			92.4	15.0389	27.8312	49.9764	82.7118	129.326	185.323
	91.6	52.2217	87.972	150.063	241.518	352.736	457.127			92.5	15.3882	27.8718	49.8788	82.6257	129.851	185.772
	91.7	52.3036	88.3228	150.359	241.832	353.309	457.464			92.6	15.1217	27.9398	50.5194	83.0406	129.756	185.658
	91.8	52.2974	88.5517	151.021	242.033	353.608	457.711			92.7	15.364	27.8225	50.41	82.9155	129.91	186.237
	91.9	52.3661	88.7908	151.016	242.499	353.842	458.062			92.8	15.1952	28.0062	50.5945	83.1555	129.932	186.426
	92	52.5685	88.8463	151.374	243.158	354.684	458.475			92.9	15.382	27.8461	50.6366	83.1852	130.304	186.822
	92.1	52.781	89.2892	151.864	243.674	355.196	459.104			93	15.3663	28.0726	50.7209	83.5577	130.432	186.943
	92.2	52.7131	89.5259	151.929	244.053	355.48	459.324			93.1	15.6382	27.9688	50.6874	83.3031	130.697	187.174
	92.3	52.7513	89.6369	152.041	244.542	355.831	459.561			93.2	15.6749	28.2554	50.7913	83.6945	131.256	187.601
	92.4	53.2639	89.6213	152.337	244.892	356.702	460.143			93.3	15.6772	28.4828	51.3999	84.1859	131.223	187.658
	92.5	53.231	89.9307	153.188	245.439	356.926	460.475			93.4	15.5194	28.4531	51.271	84.3867	131.463	187.804
	92.6	53.0975	90.415	153.37	245.84	357.28	460.893			93.5	15.4803	28.3381	51.2076	84.3757	131.585	188.233
	92.7	53.4208	90.3916	153.3	246.323	357.661	461.224			93.6	15.6929	28.2476	51.3733	84.4102	132.039	188.622
	92.8	53.6381	90.6017	153.779	246.762	358.294	461.411			93.7	15.8335	28.5297	51.4983	84.7375	132.499	189
	92.9	53.692	90.8783	154.476	247.257	358.667	461.815			93.8	15.8788	28.8156	51.8022	85.2266	132.47	188.84
	93	53.8458	90.9814	154.492	247.499	359.597	462.36			93.9	15.7156	28.4351	51.8959	85.1602	132.516	189.308
	93.1	54.0138	91.1259	155.157	248.119	359.861	462.962			94	15.4944	28.882	51.714	84.9828	132.678	189.761
	93.2	54.0583	91.7579	155.663	248.819	360.137	462.993			94.1	15.7476	29.0179	51.7897	85.3484	132.951	189.594
	93.3	54.0951	91.6705	155.597	248.882	360.791	463.437			94.2	16.1592	28.775	51.8367	85.2173	133.165	190.149
	93.4	54.3279	91.976	155.951	249.341	361.244	463.903			94.3	16.2085	29.1046	52.267	85.6375	133.617	190.321
	93.5	54.3232	92.1907	156.443	249.984	361.679	464.161			94.4	15.7804	29.2078	52.6217	86.0804	133.47	190.278
	93.6	54.3521	92.2525	156.72	250.062	361.884	464.586			94.5	15.9789	28.861	52.0359	85.9961	134.125	190.849
	93.7	54.7505	92.5165	156.751	250.457	362.585	464.943			94.6	16.282	29.1804	52.5616	86.5156	134.169	191
	93.8	54.7841	92.9361	157.477	251.291	362.946	465.343			94.7	16.3365	29.2813	52.8967	86.6617	134.487	191.519
	93.9	55.0974	92.897	157.747	251.507	363.607	465.856			94.8	16.1476	29.6078	53.1757	86.7758	134.612	191.538
	94	55.3083	93.2697	157.833	252.25	364.141	466.254			94.9	16.0391	29.5366	53.2327	86.764	134.846	191.694
	94.1	55.0162	93.615	158.539	252.637	364.335	466.255			95	16.1522	29.5078	53.307	87.1235	134.841	191.961
	94.2	55.1458	93.7142	158.724	253.052	364.72	466.721			95.1	16.2905	29.578	52.967	86.9952	135.249	192.167
	94.3	55.4919	93.8572	158.937	253.156	365.387	466.942			95.2	16.6093	29.5992	53.2758	87.1875	135.528	192.424
	94.4	55.4756	94.1275	159.512	253.757	365.669	467.093			95.3	16.1851	29.7648	53.2968	87.3477	135.493	192.597
	94.5	55.688	94.1182	159.605	254.191	366.127	467.629			95.4	16.5679	29.6445	53.2421	87.4031	135.771	192.801
	94.6	55.831	94.4307	159.762	254.572	366.66	468.175			95.5	16.3444	29.9257	53.5991	87.7328	135.853	193.343
	94.7	55.8544	94.829	160.333	255.159	366.884	468.421			95.6	16.6522	30.0311	53.7428	87.8757	136.327	193.479
	94.8	56.4201	94.7916	160.512	255.568	367.741	469.029			95.7	16.6335	30.239	53.8264	88.3438	136.439	193.547
	94.9	56.1005	95.2275	161.08	256.173	368.006	469.149			95.8	16.5125	30.0789	53.7062	88.043	136.685	193.791
	95	56.0568	95.1197	161.34	256.333	368.376	469.498			95.9	16.9359	30.1976	54.1343	88.6218	137.148	194.401
	95.1	56.2779	95.3322	161.563	256.827	368.801	469.783			96	16.8022	30.4586	54.4109	88.8867	137.534	194.688
	95.2	56.3755	95.6291	161.853	256.883	369.38	470.095			96.1	16.9459	30.5977	54.5295	88.9961	137.452	194.759
	95.3	56.3599	95.8189	162.027	257.583	369.661	470.398			96.2	17.0789	30.5913	54.6389	89.0563	137.713	195.062
	95.4	56.656	95.9229	162.195	258.06	369.898	470.668			96.3	16.7756	30.7312	54.8132	89.2665	137.818	195.133
	95.5	56.6053	96.058	162.719	258.372	370.417	470.966			96.4	16.8928	30.7374	54.8303	89.5211	138.304	195.527
	95.6	56.6818	96.3408	163.189	258.944	370.974	471.406			96.5	17.2671	30.8835	55.0077	89.5437	138.385	196.075
	95.7	57.2529	96.5502	163.411	259.242	371.309	471.685			96.6	17.2679	30.9773	55.1936	89.6305	138.482	196.127
	95.8	57.1529	96.7916	163.791	259.366	371.711	471.945			96.7	17.0938	30.7921	55.4319	90.2587	139.021	196.332
	95.9	57.4451	96.9634	164.072	259.978	372.221	472.686			96.8	17.1093	31.0156	55.2273	90.3618	138.863	196.646
	96	57.5029	97.3877	164.508	260.79	372.488	472.695			96.9	17.1389	30.8687	55.3772	89.9867	139.131	196.747
	96.1	57.4553	97.5502	164.598	260.862	373.275	473.097			97	17.1906	31.1304	55.3632	90.1891	139.23	197.028
	96.2	57.6099	97.7955	165.099	261.434	373.403	473.173			97.1	17.1749	31.2258	55.657	90.4719	139.479	197.173
	96.3	57.8505	97.6666	165.271	261.664	373.639	473.614			97.2	17.2319	30.9063	55.5632	90.6571	139.318	197.022
	96.4	57.9013	98.1697	165.633	261.983	374.138	474.021			97.3	17.2976	30.9562	55.5734	90.6547	139.559	197.551
	96.5	57.7716	98.1439	165.928	262.557	374.669	474.146			97.4	17.396	31.3601	55.8632	90.772	139.964	197.808
	96.6	58.0755	98.3541	166.314	263.089	375.094	474.652			97.5	17.4006	31.382	55.9257	91.0195	140.207	198.165
	96.7	58.1514	98.7471	166.476	263.585	375.214	474.928			97.6	17.5288	31.5421	55.8866	91.1484	140.56	198.115
	96.8	58.3873	98.8619	166.622	263.815	375.834	475.166			97.7	17.2859	31.5046	55.9592	91.1984	140.671	198.172
	96.9	58.4966	99.0424	167.184	264.092	376.346	475.374			97.8	17.5897	31.5547	56.0476	91.2773	140.911	198.583
	97	58.3677	99.244	167.448	264.211	376.494	475.54			97.9	17.417	31.7625	56.1288	91.6234	141.274	199.02
	97.1	58.8005	99.2587	167.521	264.728	377.175	476.039			98	17.7351	31.7124	56.6155	92.0609	141.455	199.326
	97.2	58.8373	99.8017	167.959	265.345	377.585	476.502			98.1	17.6976	31.6453	56.746	92.0415	141.547	199.477
	97.3	59.0131	100.04	168.518	265.739	377.848	476.614			98.2	17.8445	31.7336	56.6929	92.179	141.814	199.389
	97.4	59.0552	100.053	168.83	266.113	378.268	476.775			98.3	17.8287	31.9968	57.1405	92.55	142.006	199.925
	97.5	58.9678	100.183	169.05	266.593	378.698	477.242			98.4	17.8539	32.1343	57.3154	92.4664	142.088	199.885
	97.6	59.1857	100.274	169.176	266.975	379.055	477.875			98.5	17.6334	32.2008	56.7882	92.3586	142.286	200.591
	97.7	59.4333	100.436	169.48	267.232	379.676	478.034			98.6	17.5358	31.9546	57.0311	92.8438	142.265	200.594
	97.8	59.7341	100.66	169.869	267.571	380.298	478.539			98.7	18.0897	32.0015	57.2437	93.0133	142.5	200.767
	97.9	59.5818	101.039	170.573	268.351	380.279	478.459			98.8	17.9874	32.0577	57.2115	93.4375	142.948	201.047
	98	59.4053	101.09	170.71	268.437	380.516	478.604			98.9	18.0968	32.3148	57.3046	93.2734	143.171	201.308
	98.1	59.8654	101.167	170.705	268.779	380.855	478.928			99	17.8647	32.7625	57.8834	93.5625	143.56	201.585
	98.2	60.0865	101.45	170.891	269.434	381.608	479.291			99.1	17.8187	32.4484	57.7451	93.5914	143.696	201.489
	98.3	59.8474	101.898	171.491	270.007	381.787	479.533			99.2	18.1327	32.4164	57.9944	93.8961	143.596	201.766
	98.4	60.0139	101.922	171.569	270.121	382.072	480.137			99.3	18.2014	32.5851	57.985	93.9554	144.085	202.098
	98.5	60.5021	102.177	171.997	270.465	382.798	480.555			99.4	18.1132	32.7609	57.9209	94.3929	144.171	202.357
	98.6	60.6162	102.438	172.463	270.983	382.958	480.801			99.5	18.1295	32.5844	57.9976	94.1937	144.112	202.529
	98.7	60.6138	102.781	172.727	271.462	383.53	480.908			99.6	18.2499	32.7811	58.064	94.1508	144.565	203.119
	98.8	60.7545	102.741	172.786	271.814	383.732	480.853			99.7	18.2389	32.8264	58.6709	94.7046	144.761	202.877
	98.9	60.7818	102.746	173.22	272.034	384.02	481.401			99.8	18.1929	32.6921	58.5022	94.5984	144.818	203.128
	99	60.6747	103.063	173.348	272.144	384.544	481.553			99.9	18.6398	32.9288	58.4381	94.7133	144.824	203.277
	99.1	60.8287	103.046	173.728	272.629	384.628	481.536			100	18.575	33.1648	58.7905	94.989	145.422	203.612
	99.2	61.2068	103.088	174.037	272.914	385.444	482.179			100.1	18.7797	33.4187	59.1108	95.2883	145.568	203.865
	99.3	61.5139	103.605	174.476	273.325	385.75	482.347			100.2	18.7772	33.4274	59.0828	95.4313	145.81	204.207
	99.4	61.4122	103.739	174.962	274.177	386.029	482.563			100.3	18.1914	33.3773	58.8875	95.6	145.917	204.075
	99.5	61.556	103.908	175.057	274.289	386.407	483.012			100.4	18.2405	33.2109	58.9327	95.5142	146.022	204.454
	99.6	61.781	104.257	175.351	274.81	387.069	483.446			100.5	18.5116	33.2625	59.1968	95.6555	146.369	204.821
	99.7	61.6388	104.59	175.755	275.123	387.169	483.481			100.6	18.757	33.4897	59.2437	96.0508	146.444	204.9
	99.8	61.9365	104.59	176.076	275.358	387.721	484.124			100.7	18.6522	33.6172	59.3937	96.079	146.582	205.223
	99.9	61.9326	105.081	176.484	276.125	388.283	484.489			100.8	18.5631	33.7828	59.6906	96.2789	147.002	205.492
	100	61.9826	105.154	176.708	276.364	388.298	484.313			100.9	19.196	33.9812	59.7607	96.6226	147.354	206.09
	100.1	61.9997	105.231	176.572	276.556	388.777	484.683			101	18.8639	34.1	60.1945	96.9578	147.364	205.782
	100.2	62.2982	105.238	177.254	277.157	389.158	485.042			101.1	19.021	34.0054	59.8365	96.7335	147.394	205.769
	100.3	62.4122	105.781	177.45	277.484	389.467	485.161			101.2	18.95	33.8234	59.96	96.9515	147.966	206.125
	100.4	62.3303	105.838	177.547	277.624	389.725	485.547			101.3	18.5389	34.1523	60.3179	97.1399	147.696	206.112
	100.5	62.8654	105.898	177.887	277.91	390.369	486.19			101.4	18.8921	33.943	60.1921	96.8157	148.231	206.719
	100.6	62.817	106.318	178.518	278.692	390.88	486.337			101.5	19.2303	34.2601	60.4053	97.4578	148.504	207.266
	100.7	63.0435	106.66	178.615	278.986	391.03	486.365			101.6	19.1506	34.6289	60.692	97.7266	148.381	207.329
	100.8	62.9747	106.604	178.967	279.269	391.176	486.707			101.7	19.2007	34.3022	60.6577	97.864	148.999	207.645
	100.9	63.2545	106.781	179.235	279.648	391.723	486.921			101.8	19.5319	34.4803	60.7139	98.1632	148.936	207.857
	101	63.481	107.114	179.49	280.177	392.334	487.353			101.9	19.1719	34.589	61.0107	98.2023	148.697	207.326
	101.1	63.338	107.186	179.733	280.649	392.404	487.504			102	19.2319	34.4086	60.7889	98.1305	148.851	207.554
	101.2	63.2709	107.578	180.08	280.837	392.633	487.502			102.1	19.399	34.5797	60.8843	98.1156	149.27	207.951
	101.3	63.4412	107.44	180.237	280.946	392.93	487.877			102.2	19.7577	34.7531	61.1639	98.5148	149.547	208.322
	101.4	63.7756	107.574	180.737	281.403	393.571	488.243			102.3	19.5562	34.875	61.489	98.7336	150.046	208.804
	101.5	63.5646	108.238	181.21	282.084	393.565	488.206			102.4	19.3038	34.9835	61.4537	99.0648	149.781	208.748
	101.6	63.8451	108.035	181.047	282.108	394.182	488.794			102.5	19.3617	34.6913	61.3951	98.7484	149.761	208.665
	101.7	64.0865	108.185	181.537	282.62	394.592	488.886			102.6	19.1787	34.8617	61.2772	98.6875	150.115	209.095
	101.8	63.963	108.353	181.735	282.846	394.574	489.002			102.7	19.7413	34.7756	61.5365	98.9727	150.636	209.891
	101.9	64.2131	108.442	181.951	283.148	394.901	489.426			102.8	19.6366	35.157	61.9835	99.4634	150.664	209.738
	102	64.2341	108.685	182.122	283.474	395.416	489.519			102.9	19.7178	35.1726	61.96	99.5375	150.981	210.178
	102.1	64.4498	108.943	182.604	283.926	395.687	489.803			103	19.7905	35.3335	62.3007	100.079	151.102	209.913
	102.2	64.5084	109.144	182.883	284.428	396.274	490.252			103.1	20.1101	35.389	61.8163	99.9875	151.386	210.411
	102.3	64.6779	109.395	183.544	284.886	396.446	490.635			103.2	19.7202	35.6781	62.2444	100.132	151.384	210.251
	102.4	64.7372	109.538	183.641	285.125	396.751	490.56			103.3	19.8882	35.3093	62.2225	99.986	151.705	210.562
	102.5	65.0021	109.53	183.911	285.387	397.176	490.933			103.4	19.8374	35.5437	62.2115	100.334	151.739	210.747
	102.6	64.9982	109.927	184.102	285.664	397.304	491.209			103.5	19.7186	35.7969	62.5093	100.402	151.935	210.901
	102.7	65.0896	110.129	184.333	286.153	398.037	491.5			103.6	19.942	35.5233	62.5186	100.405	152.247	211.427
	102.8	65.2505	110.367	184.731	286.372	398.369	491.742			103.7	19.9835	35.8459	62.6943	100.826	152.641	211.512
	102.9	65.4584	110.733	185.086	286.853	398.84	492.061			103.8	20.1772	35.8875	62.9718	100.771	152.739	211.726
	103	65.5709	110.939	185.447	287.353	398.942	492.104			103.9	19.9976	35.8031	62.9327	101.152	152.752	211.823
	103.1	66.0435	110.977	185.42	287.662	399.442	492.538			104	20.3054	36.0828	63.0718	101.306	152.874	212.265
	103.2	65.8427	111.099	185.9	288.028	399.869	492.671			104.1	20.2554	35.957	63.2	101.349	152.733	212.217
	103.3	65.7545	111.417	186.469	288.461	399.857	492.999			104.2	20.1492	36.0593	62.9631	101.433	153.239	212.437
	103.4	65.9615	111.517	186.398	288.719	400.468	493.296			104.3	20.3179	36.2281	63.5734	101.796	153.435	212.701
	103.5	66.0982	111.754	187.142	289.149	400.51	493.445			104.4	20.0826	36.5359	63.4834	102.023	153.741	212.793
	103.6	66.0411	111.916	186.934	289.178	400.68	493.503			104.5	20.2983	36.2288	63.4506	101.867	153.787	212.909
	103.7	66.3842	111.884	187.112	289.513	401.189	493.912			104.6	20.3499	36.3351	63.7678	101.973	153.909	213.056
	103.8	66.5693	112.35	187.536	290.128	401.774	494.164			104.7	20.5405	36.5883	63.7662	101.941	154.319	213.358
	103.9	66.6802	112.71	187.876	290.431	402.044	494.361			104.8	20.6451	36.443	63.9507	102.351	154.455	213.665
	104	66.5326	112.774	188.183	290.86	402.361	494.414			104.9	20.274	36.7921	64.2819	102.466	154.353	213.943
	104.1	66.8896	112.924	188.205	291.156	402.705	494.78			105	20.3289	36.6616	64.0155	102.459	154.7	214.052
	104.2	66.9974	113.265	188.693	291.551	402.92	495.189			105.1	20.3897	36.861	64.0906	102.89	154.77	213.94
	104.3	66.899	113.453	189.148	291.985	403.159	495.235			105.2	20.7976	36.5546	64.0999	102.9	155.161	214.541
	104.4	67.2935	113.275	189.275	292.1	403.655	495.512			105.3	20.5297	36.9711	64.5897	103.184	155.15	214.606
	104.5	67.1669	113.903	189.733	292.604	404.016	495.618			105.4	20.7491	36.8586	64.3843	103.022	155.474	214.837
	104.6	67.3201	113.899	190.006	292.796	404.443	495.951			105.5	20.9702	37.0352	64.5577	103.447	155.918	215.225
	104.7	67.5943	114.068	190.388	293.228	404.87	496.277			105.6	20.8873	37.353	65.0771	103.644	156.029	215.365
	104.8	67.5287	114.523	190.769	293.726	404.852	496.215			105.7	20.803	37.1584	65.0624	103.899	156.161	215.277
	104.9	67.8232	114.408	190.947	293.808	405.125	496.552			105.8	21.0101	37.2609	64.9999	104.116	156.117	215.661
	105	68.0326	114.47	191.078	294.298	405.615	497.001			105.9	21.149	37.5313	65.2303	104.153	156.493	216.134
	105.1	67.8372	114.82	191.253	294.65	405.912	497.221			106	20.874	37.5281	65.228	104.084	156.536	216.058
	105.2	67.9693	115.013	191.704	294.995	406.144	497.325			106.1	20.9468	37.2632	65.1295	104.333	156.72	215.839
	105.3	68.0506	115.183	191.88	295.24	406.305	497.353			106.2	20.9406	37.4086	65.4429	104.534	156.714	216.344
	105.4	68.1849	115.279	191.94	295.438	406.63	497.464			106.3	21.2561	37.6694	65.496	104.653	157.069	216.624
	105.5	68.1357	115.443	192.291	295.711	406.893	497.603			106.4	21.0054	37.7687	65.7881	104.808	157.074	216.522
	105.6	68.2474	115.564	192.351	296.212	407.333	498.178			106.5	20.8264	37.6945	65.8397	104.941	157.353	216.665
	105.7	68.4474	115.672	192.885	296.519	407.859	498.396			106.6	21.1717	37.739	65.7334	104.802	157.617	217.179
	105.8	68.588	116.017	193.244	296.949	408.173	498.498			106.7	21.2257	37.7889	65.8538	105.278	157.909	217.386
	105.9	68.5287	116.17	193.423	297.121	408.319	498.623			106.8	21.2429	37.9414	65.9163	105.287	158.13	217.826
	106	68.5928	116.299	193.559	297.409	408.405	498.818			106.9	21.5546	38.1469	66.1226	105.681	158.465	218.068
	106.1	68.917	116.427	193.856	297.889	408.716	499.062			107	21.4756	38.2303	66.3099	105.811	158.399	217.958
	106.2	69.0779	116.742	194.177	298.189	409.376	499.74			107.1	21.5851	38.4093	66.5272	106.115	158.651	218.289
	106.3	69.0841	117.197	194.812	298.678	409.333	499.714			107.2	21.5734	38.3358	66.6952	106.102	158.955	218.193
	106.4	69.217	117.167	194.837	298.794	409.805	499.58			107.3	21.5514	38.1781	66.5178	105.935	159.033	218.334
	106.5	69.5872	117.235	194.969	299.325	410.02	499.949			107.4	21.5187	38.2491	66.3264	106.031	158.88	218.476
	106.6	69.4662	117.577	195.354	299.706	410.156	500.136			107.5	21.9905	38.1952	66.71	106.197	159.339	218.922
	106.7	69.5638	117.653	195.719	299.89	410.486	500.552			107.6	21.8663	38.3695	67.0936	106.813	159.525	219.243
	106.8	69.688	117.756	196.062	300.201	410.876	500.673			107.7	21.8912	38.4063	67.0999	106.656	159.592	219.24
	106.9	69.7646	118.106	196.396	300.624	411.356	500.843			107.8	21.6116	38.4484	67.1851	106.853	159.679	219.366
	107	69.8818	118.159	196.549	300.961	411.505	501.111			107.9	21.8804	38.5249	67.3756	106.823	160.332	219.829
	107.1	70.1224	118.398	196.721	301.183	412.048	501.571			108	22.0413	39.1023	67.7225	107.205	160.171	219.745
	107.2	70.4537	118.816	196.913	301.663	412.483	501.708			108.1	21.7101	38.8569	67.6201	107.414	160.196	219.654
	107.3	70.1138	118.985	197.647	302.164	412.554	501.752			108.2	21.9343	38.8749	67.496	107.238	160.291	219.908
	107.4	70.2545	118.689	197.915	302.348	412.92	501.846			108.3	21.8835	38.7078	67.5585	107.441	160.24	220.143
	107.5	70.449	119.271	197.954	302.549	412.959	502.311			108.4	22.146	39.0234	67.546	107.648	160.796	220.279
	107.6	70.5513	119.487	198.094	302.855	413.155	502.284			108.5	22.1671	39.0804	67.8781	107.88	160.818	220.55
	107.7	70.7459	119.465	198.335	303.074	413.469	502.285			108.6	22.0796	39.2429	67.86	107.818	160.882	220.861
	107.8	70.7161	119.688	198.644	303.553	413.857	502.582			108.7	22.0961	39.2953	67.9851	108.088	160.997	221.166
	107.9	71.0373	119.681	198.894	303.846	414.47	503.024			108.8	22.1757	39.1852	67.889	107.934	161.471	221.186
	108	71.1029	120.445	199.458	304.363	414.702	503.234			108.9	22.5428	39.3788	67.9834	108.376	161.643	221.619
	108.1	71.17	120.574	199.815	304.549	414.982	503.473			109	21.8522	39.8507	68.6984	108.728	161.539	221.434
	108.2	71.0717	120.695	199.871	304.927	415.303	503.607			109.1	22.1632	39.5203	68.5647	108.595	161.781	221.53
	108.3	71.5271	120.724	200.083	304.861	415.593	503.959			109.2	22.3491	39.7234	68.4843	108.73	162.137	222.018
	108.4	71.7748	120.854	200.355	305.653	415.926	504.272			109.3	22.3717	39.8969	68.7772	108.916	162.246	222.208
	108.5	71.7341	121.28	200.939	306.171	416.045	504.296			109.4	22.3687	39.8202	68.7069	108.875	162.374	222.014
	108.6	71.8834	121.378	200.982	306.046	416.347	504.3			109.5	22.7101	39.5586	68.6476	109.174	162.696	222.837
	108.7	72.0529	121.485	201.262	306.5	416.867	504.764			109.6	22.6	40.0641	69.1554	109.567	162.932	222.473
	108.8	71.988	121.599	201.495	306.903	417.063	504.867			109.7	22.282	39.8429	69.1296	109.568	162.907	222.508
	108.9	71.8795	121.77	201.738	307.298	417.091	504.929			109.8	22.4031	40.0109	69.0499	109.395	162.989	222.646
	109	72.1747	121.907	201.958	307.422	417.666	505.053			109.9	22.3734	40.0968	69.1874	109.606	163.213	223.115
	109.1	72.1318	122.176	202.32	307.745	417.567	505.132			110	22.8218	40.0023	69.3367	109.644	163.38	223.426
	109.2	72.256	122.281	202.28	307.659	417.977	505.618			110.1	22.7593	40.3656	69.4695	110.006	163.757	223.719
	109.3	72.4076	122.564	202.876	308.467	418.323	505.767			110.2	22.8726	40.3671	69.7552	110.318	163.831	223.53
	109.4	72.6389	122.708	202.93	308.642	418.515	505.917			110.3	22.7913	40.6991	69.6506	110.427	163.946	223.802
	109.5	72.8388	122.907	203.265	309.078	419.091	506.436			110.4	22.6904	40.3257	69.6522	110.349	164.084	224.063
	109.6	72.8747	123.186	203.508	309.401	419.374	506.673			110.5	22.7991	40.5031	69.9014	110.43	164.267	224.226
	109.7	72.9459	123.368	204.053	309.744	419.443	506.574			110.6	22.8319	40.6506	69.999	110.479	164.455	224.426
	109.8	72.7224	123.528	204.158	309.789	419.736	506.205			110.7	23.0897	40.6375	70.0928	110.835	164.775	224.624
	109.9	73.0701	123.405	204.169	309.876	419.962	506.912			110.8	22.8702	40.8281	70.3108	110.921	164.689	224.85
	110	73.3521	124.142	204.652	310.642	420.351	507.09			110.9	23.0288	40.6804	70.035	111.114	164.76	225.033
	110.1	73.2623	124.031	204.909	311.007	420.553	507.154			111	23.1772	40.8046	70.3451	111.323	165.32	225.131
	110.2	73.5045	124.127	205.202	311.235	420.892	507.486			111.1	23.271	40.9547	70.5546	111.382	165.496	225.487
	110.3	73.488	124.467	205.458	311.703	421.279	507.706			111.2	22.9827	41.0781	70.5991	111.702	165.329	225.622
	110.4	73.5193	124.785	205.884	312.075	421.435	507.659			111.3	23.3381	40.7999	70.5498	111.798	165.589	226.05
	110.5	74.0341	124.495	205.955	312.108	421.703	508.104			111.4	23.0967	41.139	70.9999	111.861	165.809	225.726
	110.6	73.4638	125.207	206.423	312.528	421.692	508.164			111.5	23.3749	41.4226	70.885	111.822	165.8	225.423
	110.7	73.963	125.046	206.206	312.538	421.99	508.356			111.6	23.5179	41.2	70.7858	111.922	166.223	225.968
	110.8	73.9654	125.109	206.465	312.969	422.49	508.502			111.7	23.4022	41.4805	70.9789	112.186	165.985	225.971
	110.9	74.0271	125.204	206.89	313.288	422.672	508.424			111.8	23.2483	41.3749	71.1053	112.462	166.173	226.217
	111	74.4591	125.33	206.89	313.487	423.255	509.042			111.9	23.3733	41.4906	71.3085	112.51	166.516	226.485
	111.1	74.4646	125.914	207.656	314.156	423.252	508.877			112	23.3296	41.3953	71.2522	112.509	166.655	226.83
	111.2	74.5959	125.926	207.74	314.213	423.685	509.187			112.1	23.6811	41.2836	71.5999	112.71	166.874	227.009
	111.3	74.5795	126.136	208.028	314.529	423.937	509.418			112.2	23.7249	41.4382	71.8953	112.902	167.053	227.201
	111.4	74.3701	126.363	208.33	314.881	423.783	509.289			112.3	23.3889	41.7429	71.7131	113.025	167.192	227.31
	111.5	74.5724	126.313	208.296	314.956	424.316	509.764			112.4	23.5709	41.4937	71.9537	113.13	167.209	227.323
	111.6	74.9911	126.753	208.831	315.581	424.616	510.025			112.5	23.564	41.7765	71.7772	113.137	167.364	227.389
	111.7	75.2302	126.958	209.086	315.79	424.853	510.182			112.6	23.7719	41.7234	72.0718	113.342	167.606	227.89
	111.8	75.1662	127.205	209.124	316.013	425.16	510.261			112.7	23.8632	41.6797	72.2172	113.537	167.876	228.211
	111.9	75.292	127.31	209.694	316.537	425.348	510.409			112.8	23.6819	42.032	72.2616	113.683	167.949	228.017
	112	75.2427	127.471	209.863	316.749	425.642	510.634			112.9	23.4764	41.8695	72.0905	113.588	167.814	228.011
	112.1	75.3662	127.591	210.125	316.948	425.753	510.7			113	23.7037	41.9734	72.3413	113.595	168.042	228.183
	112.2	75.7247	127.691	210.212	317.233	426.487	511.455			113.1	23.7476	42.0414	72.3506	113.955	168.219	228.431
	112.3	75.8654	128.059	210.862	317.833	426.437	511.051			113.2	23.9709	42.264	72.2218	113.954	168.808	228.755
	112.4	75.7951	127.954	210.903	317.906	426.473	511.16			113.3	23.9741	42.2374	72.7272	114.614	168.746	229.063
	112.5	76.0466	128.173	211.198	318.363	426.981	511.592			113.4	24.0265	42.0476	72.703	114.452	168.939	229.016
	112.6	76.0068	128.48	211.315	318.555	427.186	511.655			113.5	24.0632	42.532	72.7998	114.484	169.078	229.285
	112.7	76.2802	128.581	211.617	318.738	427.581	512.156			113.6	23.9139	42.4297	72.8889	114.837	169.326	229.362
	112.8	76.1037	128.831	211.974	319.121	427.619	511.945			113.7	24.1851	42.4828	73.0592	114.906	169.606	229.603
	112.9	76.2427	128.945	212.086	319.206	427.974	511.898			113.8	24.3383	42.4961	73.3335	115.181	169.468	229.59
	113	76.5959	129.124	212.265	319.524	428.224	512.572			113.9	24.3944	42.5812	73.2397	115.166	169.985	230.146
	113.1	76.4834	129.324	212.665	319.831	428.723	512.644			114	24.7133	42.8906	73.4709	115.7	170.313	230.396
	113.2	76.7083	129.66	213.035	320.16	428.976	512.825			114.1	24.2671	43.1071	73.7225	115.543	169.943	230.222
	113.3	76.5935	129.831	213.438	320.443	428.826	513.079			114.2	24.0842	42.8625	73.5023	115.338	170.106	230.286
	113.4	76.9685	129.996	213.615	320.757	429.176	513.29			114.3	24.1851	43.0608	73.5608	115.549	170.379	230.683
	113.5	76.999	129.942	213.617	321.263	429.351	513.121			114.4	24.5459	42.8196	73.8022	115.871	170.383	230.591
	113.6	77.3263	130.147	213.96	321.57	429.715	513.589			114.5	24.3108	42.8601	73.9045	115.968	170.567	230.704
	113.7	77.5388	130.726	214.336	321.722	430	513.657			114.6	24.4734	43.0288	73.8749	115.923	170.526	230.921
	113.8	77.4232	130.827	214.74	322.11	430.387	513.848			114.7	24.7264	43.1843	73.6913	116.039	171.278	231.537
	113.9	77.4396	130.665	214.807	322.31	430.564	513.925			114.8	24.7007	43.4977	74.3757	116.445	171.112	231.274
	114	77.4193	130.825	214.934	322.549	430.972	514.074			114.9	24.8037	43.4288	74.3882	116.719	171.349	231.386
	114.1	77.5131	130.998	215.302	322.953	430.875	513.882			115	24.8077	43.5327	74.3193	116.745	171.503	231.641
	114.2	77.813	131.18	215.651	323.261	431.305	514.378			115.1	24.7859	43.5547	74.2742	116.864	171.763	231.986
	114.3	77.6982	131.614	215.864	323.503	431.363	514.411			115.2	24.6023	43.8617	74.6429	116.912	171.664	232.031
	114.4	77.974	131.325	215.808	323.678	431.796	514.581			115.3	24.6492	43.5765	74.5999	116.924	171.937	232.272
	114.5	77.9592	131.609	216.194	324.031	431.978	514.722			115.4	24.7382	43.8344	74.9734	117.306	171.998	232.311
	114.6	77.9146	131.756	216.466	324.233	432.13	514.982			115.5	24.8085	43.7257	74.864	117.073	172.275	232.428
	114.7	78.2615	132.081	216.668	324.449	432.436	515.143			115.6	25.1218	43.6827	74.9155	117.273	172.484	232.872
	114.8	78.4521	132.251	217.119	324.815	432.643	515.364			115.7	25.1859	44.0297	75.1405	117.558	172.639	232.781
	114.9	78.4709	132.602	217.408	325.289	432.695	515.442			115.8	25.2882	44.0383	75.1187	117.749	172.739	232.921
	115	78.6279	132.633	217.477	325.229	433.197	515.543			115.9	24.896	44.2946	75.0858	117.852	172.749	233.158
	115.1	78.9068	132.877	217.839	325.835	433.755	515.937			116	25.2101	44.1343	75.1631	117.834	173.207	233.625
	115.2	78.7576	133.33	218.155	326.144	433.668	515.964			116.1	25.2663	44.4203	75.496	118.215	173.053	233.546
	115.3	79.099	133.265	218.197	326.264	433.972	516.194			116.2	25.0693	44.1538	75.5358	118.237	173.153	233.578
	115.4	79.2466	133.376	218.58	326.566	434.502	516.543			116.3	25.2328	44.2913	75.6194	118.254	173.415	233.823
	115.5	79.0615	133.827	219.043	327.071	434.369	516.429			116.4	25.2772	44.4929	75.4351	118.367	173.6	233.838
	115.6	78.9975	133.513	219.134	327.199	434.401	516.362			116.5	24.942	44.3484	75.7108	118.452	173.648	233.886
	115.7	79.3834	133.715	219.024	327.229	434.935	516.879			116.6	25.2202	44.396	75.6686	118.198	174.02	234.16
	115.8	79.5998	134.142	219.534	327.678	435.254	517.125			116.7	25.3132	44.6765	76.0609	118.638	174.097	234.344
	115.9	79.8685	134.183	219.962	328.137	435.622	517.137			116.8	25.3788	44.4929	76.0796	118.992	174.082	234.737
	116	79.9427	134.683	220.265	328.421	435.705	517.327			116.9	25.2795	44.5835	76.0787	119.155	174.257	234.739
	116.1	79.5607	134.793	220.484	328.839	435.651	517.283			117	25.3639	44.5015	76.0358	119.114	174.426	234.95
	116.2	79.5912	134.767	220.299	328.882	436.045	517.607			117.1	25.249	44.5789	76.2483	119.484	174.622	234.923
	116.3	79.8373	134.807	220.395	328.871	436.416	517.765			117.2	25.6281	44.8749	76.371	119.27	174.805	235.283
	116.4	80.1974	135.052	220.905	329.378	436.755	517.876			117.3	25.8999	45.1617	76.6648	119.289	175.134	235.556
	116.5	80.056	135.507	221.426	329.742	436.868	518.082			117.4	25.6624	45.0828	77.1085	119.91	175.185	235.329
	116.6	80.2482	135.481	221.477	329.863	437.157	518.014			117.5	25.5803	45.1906	76.91	119.76	175.17	235.369
	116.7	80.3091	135.587	221.457	330.223	437.192	518.217			117.6	25.7679	45.0389	76.7108	119.728	175.468	235.911
	116.8	80.4615	135.678	221.836	330.357	437.647	518.535			117.7	25.7257	45.2141	76.7719	120.134	175.472	235.892
	116.9	80.5021	135.848	222.349	330.813	437.715	518.507			117.8	25.6233	45.2953	76.9397	120.031	175.884	235.881
	117	80.6646	135.951	222.238	331.073	437.891	518.764			117.9	25.6687	45.5295	77.328	120.491	175.759	236.132
	117.1	80.7725	136.288	222.672	331.145	438.035	518.683			118	25.9773	45.5101	77.1179	120.738	176.175	236.622
	117.2	80.9576	136.588	223.017	331.535	438.407	518.941			118.1	25.8483	45.4038	77.4351	120.763	176.017	236.517
	117.3	81.2216	136.677	223.324	331.849	438.77	519.266			118.2	25.257	45.6	78.0249	121.243	177.357	236.065
	117.4	81.5325	136.729	223.622	332.217	438.93	519.437			118.7	26.6187	47.2562	79.4061	123.278	178.575	240.369
	117.5	81.3295	137.095	223.765	332.706	439.208	519.307			118.8	26.2623	46.5187	78.2897	122.213	177.341	238.675
	117.6	81.4029	137.191	223.859	332.673	439.43	519.651			118.9	26.532	46.2866	77.7577	121.667	176.805	238.004
	117.7	81.5443	137.445	224.244	333.058	439.827	519.974			119	25.9827	46.2109	77.7491	121.489	176.256	237.11
	117.8	81.1342	137.661	224.257	333.27	439.513	519.72			119.1	25.6827	45.7999	77.4092	121.006	176.012	236.695
	117.9	81.4693	137.349	224.465	333.22	439.827	519.82			119.2	25.9734	45.6156	77.2101	120.58	176.362	236.894
	118	82.0263	137.902	224.922	333.848	440.39	520.287			119.3	25.8351	45.8273	77.3944	121.102	175.995	236.653
	118.1	81.1467	137.935	225.026	334.206	440.448	520.204			119.4	25.8319	45.8656	77.2703	120.891	176.017	236.604
	118.2	81.0568	136.938	224.22	333.804	440.263	520.144			119.5	25.8873	45.696	77.2358	120.768	175.839	236.405
	118.3	82.0771	137.697	224.919	334.096	440.619	520.661			119.6	25.7758	45.6116	77.1077	120.898	175.81	236.616
	118.4	82.1013	138.379	225.692	334.675	441.315	521.081			119.7	26.0029	45.8718	77.0656	121.124	175.988	236.649
	118.5	81.9615	138.354	225.634	334.746	441.183	521.098			119.8	26.1718	45.7788	77.246	120.923	176.375	236.755
	118.6	81.7506	138.282	225.767	334.706	441.093	521.017			119.9	26.3882	46.1813	77.5468	121.208	176.23	236.815
	118.7	81.7131	138.282	225.437	334.521	441.043	520.975			120	26.2366	45.9391	77.2772	121.214	176.297	236.881
	118.8	82.0404	138.307	225.307	334.742	441.246	520.711			120.1	25.9873	46.0428	77.3811	121.101	176.458	236.666
	118.9	82.0201	138.468	225.544	334.948	440.994	520.495			120.2	26.0679	46.1812	77.4271	121.302	176.048	236.597
	119	81.8662	138.356	225.712	334.97	441.19	520.503			120.3	25.9882	46.1375	77.2952	121.19	176.016	236.617
	119.1	81.7068	138.464	225.729	334.836	440.763	520.495			120.4	25.939	46.0226	77.4974	121.168	176.073	236.507
	119.2	82.0021	138.075	225.561	334.612	441.172	520.729			120.5	25.9459	45.9187	77.4264	120.997	176.06	236.515
	119.3	82.0912	138.16	225.502	334.678	441.282	520.795			120.6	26.2859	45.7859	77.3374	120.944	176.147	236.803
	119.4	82.1396	138.422	225.59	334.835	441.009	520.624			120.7	26.2007	46.1281	77.8436	121.323	176.051	236.693
	119.5	81.9467	138.568	225.911	334.842	440.906	520.505			120.8	26.0375	46.1155	77.7272	121.103	175.944	236.699
	119.6	81.585	138.359	225.57	334.81	440.603	520.454			120.9	26.1195	45.9141	77.5959	121.355	175.97	236.508
	119.7	81.6974	137.849	225.356	334.443	440.876	520.399			121	26.4109	46.0524	77.5624	120.984	176.11	236.779
	119.8	81.8107	138.125	225.401	334.571	440.832	520.25			121.1	26.3951	46.3383	77.6827	121.171	176.104	236.64
	119.9	81.9373	138.103	225.383	334.603	441.017	520.625			121.2	26.2218	46.0789	77.6022	121.08	176.038	236.618
	120	82.0888	138.553	225.856	334.636	440.746	520.561			121.3	26.0913	45.9851	77.3499	121.054	176.025	236.557
	120.1	81.9412	138.356	225.638	334.574	440.624	520.304			121.4	25.9866	46.078	77.4491	120.892	175.85	236.437
	120.2	81.6029	138.134	225.604	334.416	440.616	520.392			121.5	26.1014	45.7992	77.2023	120.895	176.327	236.854
	120.3	81.8904	137.977	225.212	334.246	440.677	520.271			121.6	25.9273	46.0625	77.4507	121.076	175.847	236.769
	120.4	81.9958	137.999	225.244	334.526	440.867	520.321			121.7	25.9476	46.0531	77.4617	121.18	176.172	236.49
	120.5	81.931	138.269	225.662	334.528	440.8	520.258			121.8	26.2976	45.8867	77.4484	120.995	176.403	236.803
	120.6	81.7982	138.062	225.441	334.196	440.653	520.122			121.9	26.2327	46.2344	77.6945	121.122	176.166	236.59
	120.7	82.124	138.059	225.46	334.236	440.7	520.219			122	25.9281	46.1421	77.4459	120.848	176.072	236.207
	120.8	82.0209	138.338	225.617	334.338	440.731	520.357			122.1	26.0272	46.0406	77.3397	120.759	176.202	236.77
	120.9	81.8482	138.187	225.365	334.344	440.849	520.318			122.2	25.9913	46.3484	77.6171	121.179	176.22	236.44
	121	81.8373	138.057	225.369	334.641	440.725	520.125			122.3	26.0389	46.1788	77.4484	121.116	176.185	236.465
	121.1	81.5201	138.293	225.442	334.288	440.68	519.962			122.4	26.2124	46.2577	77.3607	121.308	176.082	236.675
	121.2	81.9623	138.124	225.207	334.242	440.799	519.991			122.5	26.2664	46.3313	77.3593	121.113	176.232	236.723
	121.3	81.9537	138.143	225.251	334.26	440.669	520.086			122.6	26.0764	46.2078	77.4539	121.088	176.276	236.596
	121.4	81.7786	138.105	225.307	334.368	440.517	519.975			122.7	25.939	46.2664	77.2327	121.162	175.928	236.625
	121.5	81.8849	138.286	225.232	334.481	440.412	519.833			122.8	26.2156	46.0952	77.4999	121.281	176.143	236.594
	121.6	82.3075	138	225.058	334.31	440.542	520.264			122.9	26.1194	46.0867	77.5695	121.231	175.964	236.462
	121.7	81.8857	138.356	225.765	334.719	440.466	519.782			123	26.0358	46.0593	77.5382	121.065	176.083	236.456
	121.8	81.8201	137.91	225.348	334.357	440.415	520.029			123.1	26.1812	46.1609	77.592	121.087	176.063	236.519
	121.9	81.8748	138.089	225.308	334.289	440.301	519.998			123.2	26.3312	46.0139	77.4326	121.129	176.334	236.522
	122	81.8466	138.119	225.264	334.258	440.309	520.012			123.3	26.0125	45.8945	77.4882	120.973	176.06	236.302
	122.1	82.1045	138.031	225.329	334.165	440.31	520.009			123.4	26.0023	46.057	77.132	120.98	176.066	236.432
	122.2	82.042	138.164	225.164	334.082	440.411	519.818			123.5	26.0148	46.1703	77.3694	121.173	175.617	236.227
	122.3	81.817	138.437	225.201	334.11	440.291	519.701			123.6	25.8976	45.9702	77.1968	120.738	175.832	236.425
	122.4	81.8162	138.305	224.83	334.116	440.431	519.851			123.7	26.1874	46.0859	77.2405	120.834	175.819	236.297
	122.5	82.0599	138.243	225.249	334.289	440.712	519.932			123.8	26.1226	46.0046	77.0233	120.886	176.052	236.588
	122.6	81.9912	138.308	225.311	334.136	440.403	519.815			123.9	25.9647	46.3945	77.4116	121.195	175.966	236.311
	122.7	81.9373	138.324	225.223	334.179	440.526	519.953			124	26.4851	46.2023	77.5116	120.999	176.064	236.512
	122.8	81.9677	138.256	225.445	334.115	440.382	519.829			124.1	26.2522	46.332	77.3992	121.18	175.886	236.606
	122.9	81.9318	138.077	225.099	334.127	440.232	519.899			124.2	26.121	46.1133	77.2717	120.829	175.992	236.722
	123	81.9404	138.119	225.271	334.164	440.419	519.812			124.3	26.1476	46.2905	77.3671	121.055	176.045	236.471
	123.1	82.0834	137.988	225.17	334.188	440.492	519.964			124.4	26.0225	46.2898	77.5358	120.969	176.025	236.408
	123.2	81.8302	138.246	225.317	334.378	440.285	519.898			124.5	26.0654	46.1093	77.6334	121.11	176.042	236.2
	123.3	81.6865	138.263	225.278	333.992	440.455	519.575			124.6	26.2663	46.0233	77.4296	121.185	176.182	236.492
	123.4	82.0076	138.135	225.317	334.046	440.256	519.641			124.7	26.1506	46.2218	77.8195	121.152	175.978	236.402
	123.5	81.9904	138.177	225.289	334.393	440.48	519.503			124.8	26.2406	46.0945	77.4061	121.251	175.904	236.505
	123.6	81.9349	138.235	225.006	334.142	439.933	519.594			124.9	26.4194	46.3914	77.4359	121.135	175.733	236.51
	123.7	82.0131	137.999	224.997	333.903	440.13	519.379			125	25.9764	46.1937	77.6429	120.966	175.885	236.203
	123.8	81.9771	137.964	225.016	334.111	440.082	519.693			125.1	26.103	46.314	77.7179	120.938	176.193	236.339
	123.9	81.8755	138.09	225.067	333.952	440.055	519.675			125.2	26.439	46.0725	77.5029	120.982	176.18	236.556
	124	81.9107	138.063	225.113	333.928	440.294	519.646			125.3	26.1758	46.2694	77.3303	121.236	176.434	236.588
	124.1	81.7428	138.117	225.14	334.124	440.169	519.441			125.4	26.4702	46.3157	77.4132	121.302	176.379	236.625
	124.2	81.9091	138.024	225.027	333.745	440.328	519.446			125.5	26.2109	46.4319	77.149	121.048	176.212	236.505
	124.3	81.9169	138.155	225.002	333.899	440.115	519.478			125.6	26.3804	46.1992	77.3312	120.961	176.222	236.52
	124.4	81.7537	137.973	225.002	333.964	440.148	519.366			125.7	26.6295	46.2358	77.3687	121.064	176.473	236.733
	124.5	81.8755	138.005	225.031	333.898	440.173	519.475			125.8	26.2413	46.4984	77.5631	121.516	176.1	236.747
	124.6	81.9631	138.152	225.126	334.216	440.132	519.52			125.9	26.3289	46.4078	77.4562	121.396	175.995	236.533
	124.7	81.9294	138.157	224.969	333.881	439.846	519.299			126	26.5061	46.4664	77.6648	121.347	176.064	236.44
	124.8	82.0162	138.027	224.871	333.747	439.994	519.302			126.1	26.4397	46.2156	77.5334	121.247	176.063	236.491
	124.9	81.6006	138.163	224.861	333.675	439.682	518.998			126.2	26.3741	46.4116	77.4381	121.14	176.128	236.662
	125	81.5959	137.887	224.678	333.446	439.709	519.202			126.3	26.796	46.2476	77.4218	121.251	176.069	236.707
	125.1	81.8045	137.974	224.827	333.454	440.051	519.044			126.4	26.3186	46.5687	77.603	121.42	175.756	236.182
	125.2	81.8927	138.01	224.922	333.821	439.638	519.316			126.5	26.2343	46.1984	77.51	121.01	175.932	236.313
	125.3	81.8552	138.009	224.882	333.843	439.671	518.995			126.6	26.4109	46.1328	77.6577	121.142	176.249	236.617
	125.4	81.9232	138.167	225.017	333.606	439.798	519.13			126.7	26.3413	46.2321	77.4968	121.098	175.852	236.571
	125.5	81.9271	137.953	225.098	333.535	439.711	519.003			126.8	26.3647	46.2836	77.4233	121.254	175.894	236.493
	125.6	82.2068	137.916	225.019	333.603	440.09	519.089			126.9	26.4819	46.4249	77.6428	121.374	176.053	236.433
	125.7	81.938	138.078	225.064	333.766	439.722	519.193			127	26.3179	46.3539	77.6038	121.252	176.218	236.661
	125.8	81.7756	137.988	225.188	333.702	439.523	518.953			127.1	26.2639	46.3633	77.6624	121.361	176.171	236.586
	125.9	81.9451	137.848	224.678	333.626	439.807	519.147			127.2	26.2554	46.4679	77.3202	121.119	175.973	236.253
	126	82.0552	138.082	224.987	333.726	439.528	519.021			127.3	26.149	46.1921	77.4147	121.21	175.739	236.289
	126.1	81.8826	138.103	224.936	333.547	439.771	519.062			127.4	26.325	46.1678	77.3358	121.03	175.988	236.529
	126.2	81.9607	137.902	224.897	333.513	439.741	519.072			127.5	26.4429	46.5	77.4874	121.258	176.146	236.357
	126.3	81.7779	137.949	224.828	333.571	439.709	518.893			127.6	26.3514	46.2781	77.2092	121.063	175.937	236.402
	126.4	81.9052	137.749	224.869	333.291	439.591	518.864			127.7	26.4436	46.3969	77.3546	121.267	175.914	236.326
	126.5	81.9576	137.866	224.66	333.178	439.766	518.957			127.8	26.3834	46.1547	77.4287	121.44	176.06	236.427
	126.6	82.0349	138.014	224.745	333.564	439.581	519.2			127.9	26.0281	46.3054	77.6537	121.572	175.948	236.339
	126.7	82.0154	138.001	224.792	333.568	439.658	519.162			128	26.1132	46.2539	77.2046	121.043	175.814	236.084
	126.8	82.0607	138	224.808	333.564	439.426	519.047			128.1	26.4601	46.4702	77.3186	120.946	176.061	236.14
	126.9	81.7592	137.927	224.758	333.556	439.437	518.854			128.2	26.3148	46.4352	77.5968	121.131	176.035	236.349
	127	81.7326	137.894	224.711	333.414	439.593	518.848			128.3	26.3601	46.4781	77.5491	121.425	176.161	236.464
	127.1	81.8466	137.997	224.61	333.374	439.485	518.901			128.4	26.4554	46.3461	77.6437	121.522	176.017	236.562
	127.2	81.5818	137.895	224.776	333.362	439.156	518.667			128.5	26.4866	46.6101	77.7312	121.378	176.01	236.483
	127.3	82.0607	137.727	224.524	333.102	439.547	518.953			128.6	26.4461	46.6616	77.6396	121.426	175.939	236.247
	127.4	81.8185	138.006	224.59	333.433	439.455	518.664			128.7	26.2623	46.3086	77.189	120.956	175.921	236.413
	127.5	82.0303	137.867	224.93	333.396	439.416	518.802			128.8	26.3843	46.3054	77.2655	121.138	176.33	236.394
	127.6	82.0865	138.089	224.765	333.467	439.416	518.714			128.9	26.3475	46.4594	77.6249	121.165	176.07	236.373
	127.7	81.7787	138.013	224.635	333.506	439.197	518.75			129	26.3296	46.4851	77.5663	121.053	176.164	236.355
	127.8	81.613	137.949	224.719	333.11	439.233	518.518			129.1	26.4991	46.5609	77.6584	121.189	176.329	236.426
	127.9	81.7552	137.854	224.377	333.465	439.242	518.612			129.2	26.1289	46.4851	77.7819	121.432	175.845	236.168
	128	81.6334	137.991	224.612	333.371	439.122	518.739			129.3	26.5998	46.0164	77.3461	120.951	175.913	236.422
	128.1	81.724	137.86	224.486	333.341	438.962	518.366			129.4	26.5077	46.5272	77.6522	121.18	176.085	236.209
	128.2	81.8131	137.635	224.395	332.9	439.304	518.628			129.5	26.3875	46.5109	77.3687	121.36	176	236.231
	128.3	81.842	137.753	224.514	333.016	439.295	518.831			129.6	26.5163	46.5023	77.5609	121.087	176.342	236.281
	128.4	81.8576	137.906	224.815	333.317	439.09	518.411			129.7	26.1451	46.6469	77.6616	121.123	176.349	236.283
	128.5	81.9951	137.731	224.737	333.264	439.373	518.446			129.8	26.3265	46.5164	77.6327	121.261	175.97	236.191
	128.6	82.0388	137.981	224.743	333.185	439.595	518.646			129.9	26.3937	46.3805	77.45	121.053	175.858	236.261
	128.7	81.7232	138.181	224.837	333.55	439.117	518.478			130	26.3093	46.564	77.4827	121.24	175.864	236.166
	128.8	81.6552	137.809	224.533	333.087	439.101	518.557			130.1	26.067	46.4641	77.4093	121.297	175.679	235.964
	128.9	81.6685	137.977	224.558	333.107	439.309	518.309			130.2	26.2726	46.0217	77.1927	121.05	175.764	236.072
	129	82.0068	137.811	224.589	333.204	438.973	518.162			130.3	26.3647	46.2703	77.3804	120.863	175.863	236.147
	129.1	81.8123	137.692	224.34	333.26	438.93	518.208			130.4	26.2131	46.4742	77.6241	121.28	175.745	236.024
	129.2	81.8638	137.847	224.369	333.038	439.058	518.311			130.5	26.6382	46.5414	77.4827	121.018	176.203	236.57
	129.3	81.8646	137.884	224.478	333.042	439.12	518.437			130.6	26.5038	46.4711	77.5381	121.186	175.9	235.951
	129.4	81.6014	137.872	224.594	333.197	438.901	518.156			130.7	26.3617	46.1843	77.4351	121.184	176.012	236.275
	129.5	81.9388	137.709	224.412	333.038	439.093	518.385			130.8	26.385	46.2953	77.5148	121.253	175.824	236.036
	129.6	81.6833	137.852	224.276	333.19	439.058	518.544			130.9	26.5014	46.3585	77.428	121.311	175.975	236.457
	129.7	81.8513	137.832	224.381	333.035	439.103	518.326			131	26.439	46.5414	77.8617	121.459	176.091	236.147
	129.8	81.8037	137.756	224.408	333.01	438.958	518.086			131.1	26.3116	46.7968	77.5264	121.478	175.816	236.031
	129.9	82.1467	137.693	224.296	332.92	439.118	518.354			131.2	26.3702	46.5336	77.5601	121.227	175.985	235.957
	130	81.9974	137.895	224.634	332.992	438.954	518.242			131.3	26.3828	46.5476	77.5483	121.146	176.005	236.203
	130.1	81.9443	137.933	224.558	332.875	438.737	518.142			131.4	26.2905	46.2601	77.4272	121.161	176.124	236.215
	130.2	81.8365	137.747	224.379	332.906	438.836	518.004			131.5	26.26	46.386	77.6273	121.259	176.01	236.043
	130.3	81.974	137.627	224.492	332.935	439.037	518.208			131.6	26.3992	46.246	77.51	121.088	176.156	236.032
	130.4	81.8396	137.875	224.647	332.863	438.93	518.045			131.7	26.5265	46.4867	77.6194	121.165	176.158	236.172
	130.5	81.6669	137.753	224.451	332.858	438.655	518.124			131.8	26.2577	46.6429	77.7703	121.233	175.625	235.912
	130.6	81.824	137.655	224.255	333.03	438.915	518.175			131.9	26.2554	46.1678	77.4779	120.987	175.773	235.712
	130.7	81.8615	137.652	224.395	332.883	438.793	518.027			132	26.5961	46.0538	77.249	120.943	176.039	236.098
	130.8	81.7029	137.653	224.178	332.551	438.829	517.796			132.1	26.2687	46.4141	77.4991	121.309	175.634	235.79
	130.9	81.4537	137.474	224.336	332.71	438.562	517.536			132.2	26.1288	46.4233	77.4796	121.202	175.848	235.847
	131	81.5193	137.61	224.05	332.614	438.56	517.718			132.3	26.6069	46.5046	77.5991	121.28	176.145	236.223
	131.1	81.806	137.635	224.333	332.478	438.626	518.018			132.4	26.4663	46.6609	77.7256	121.377	175.862	236.215
	131.2	81.5873	137.81	224.307	332.694	438.444	517.752			132.5	26.2007	46.4078	77.4897	121.249	175.739	236.072
	131.3	81.7904	137.579	224.195	332.642	438.431	517.511			132.6	26.5311	46.4844	77.3578	121.306	176.007	236.104
	131.4	81.8607	137.529	224.223	332.457	438.34	517.589			132.7	26.0375	46.4539	77.6053	121.284	175.78	235.897
	131.5	81.8842	137.506	224.144	332.681	438.462	517.976			132.8	26.2092	46.2312	77.4507	121.084	175.772	235.744
	131.6	81.9763	137.553	224.164	332.709	438.547	517.928			132.9	26.378	46.4406	77.342	121.273	175.719	236.075
	131.7	81.7022	137.57	224	332.695	438.372	517.468			133	26.4116	46.3656	77.2632	121.014	175.817	236.095
	131.8	81.5716	137.455	223.922	332.357	438.311	517.446			133.1	26.6749	46.4226	77.5592	120.981	176.086	236.078
	131.9	81.8052	137.678	223.958	332.464	438.581	517.607			133.2	26.4475	46.7023	77.6897	121.347	175.922	235.888
	132	81.924	137.574	224.124	332.53	438.453	517.854			133.3	26.1382	46.4382	77.3639	121.29	175.816	235.994
	132.1	81.9685	137.76	224.075	332.614	438.615	517.792			133.4	26.4217	46.0852	77.1882	120.952	176.141	236.053
	132.2	81.6732	137.55	224.24	332.532	438.225	517.538			133.5	26.2319	46.7101	77.6304	121.152	175.805	235.922
	132.3	82.1029	137.463	224.042	332.41	438.554	517.542			133.6	26.2265	46.1898	77.3757	121.049	175.813	235.958
	132.4	81.8779	137.549	224.181	332.726	438.416	517.82			133.7	26.4858	46.3281	77.2897	121.045	175.807	235.846
	132.5	81.6802	137.531	224.001	332.451	438.155	517.218			133.8	26.6655	46.3539	77.6123	121.005	175.953	235.973
	132.6	81.4232	137.553	224.109	332.58	438.177	517.278			133.9	26.3436	46.6031	77.5109	121.185	175.896	235.765
	132.7	81.6865	137.401	224.076	332.328	438.251	517.514			134	26.4038	46.132	77.2585	121.16	175.506	236.189
	132.8	81.8482	137.542	224.096	332.201	438.176	517.649			134.1	26.5804	46.4141	77.4264	121.213	175.814	235.976
	132.9	81.8497	137.548	224.146	332.432	438.341	517.539			134.2	26.4241	46.5281	77.5375	121.26	175.878	236.001
	133	81.8115	137.692	224.236	332.488	438.294	517.553			134.3	26.4897	46.5859	77.5006	121.132	175.935	235.99
	133.1	81.7208	137.567	224.083	332.324	438.186	517.418			134.4	26.5358	46.6891	77.5046	121.399	175.789	236.015
	133.2	81.7279	137.467	223.994	332.425	438.305	517.236			134.5	26.7272	46.5382	77.3538	121.157	176.216	236.093
	133.3	81.6834	137.642	223.858	332.182	438.013	517.403			134.6	26.478	46.5304	77.4897	121.174	175.886	235.943
	133.4	81.6427	137.415	223.751	332.207	438.257	517.439			134.7	26.1148	46.6085	77.5421	121.147	175.742	235.871
	133.5	81.6865	137.732	223.892	332.442	438.167	517.245			134.8	26.3795	46.2905	77.3701	121.03	175.875	236.009
	133.6	81.9122	137.591	223.772	332.241	437.897	517.411			134.9	26.6201	46.2976	77.4467	121.049	175.867	235.951
	133.7	81.6412	137.2	223.719	332.115	438.005	517.343			135	26.5585	46.5428	77.1858	121.292	176.004	235.761
	133.8	82.1123	137.392	224.015	332.171	438.256	517.397			135.1	26.3264	46.6765	77.4873	121.201	175.837	235.869
	133.9	81.5732	137.565	224.081	332.476	437.796	517.416			135.2	26.9453	46.418	77.5148	121.109	176.092	236.044
	134	81.6232	137.236	223.783	332.017	437.752	517.279			135.3	26.2906	46.818	77.7476	121.457	175.8	235.738
	134.1	81.5388	137.418	224.019	332.057	437.997	517.178			135.4	26.168	46.5	77.3491	121.013	175.61	235.53
	134.2	81.8162	137.334	223.858	332.124	437.96	517.256			135.5	26.5546	46.2992	77.1171	120.943	175.924	235.976
	134.3	81.8661	137.555	223.761	332.364	437.987	517.214			135.6	26.5194	46.5648	77.4733	121.117	175.763	235.89
	134.4	81.8217	137.474	223.851	332.298	437.99	517.116			135.7	26.4108	46.5844	77.4327	121.015	175.71	235.858
	134.5	81.5084	137.291	223.912	332.121	437.769	516.954			135.8	26.5686	46.5217	77.5311	121.053	175.707	235.729
	134.6	81.7888	137.453	223.854	332.078	437.689	516.971			135.9	26.7742	46.4288	77.2272	121.088	175.953	236.11
	134.7	81.5224	137.427	223.798	332.063	437.752	516.887			136	26.4187	46.5382	77.4944	121.207	175.605	235.791
	134.8	81.7623	137.329	223.617	331.956	437.76	516.975			136.1	26.7342	46.3398	77.4374	121.201	175.723	235.91
	134.9	82.0115	137.257	223.802	332.08	437.931	517.189			136.2	26.3905	46.6335	77.6233	121.509	175.692	235.804
	135	81.8357	137.539	223.783	332.097	437.854	516.728			136.3	26.1679	46.4553	77.3873	121.001	175.535	235.607
	135.1	81.6123	137.392	223.766	331.854	437.667	517.068			136.4	26.4764	46.1719	77.2609	120.764	175.739	235.852
	135.2	81.6584	137.143	223.576	331.944	437.63	517.164			136.5	26.6108	46.6007	77.2826	120.991	175.795	235.855
	135.3	81.7357	137.45	223.69	332.04	437.525	516.736			136.6	26.6295	46.342	77.4514	121.192	175.701	235.611
	135.4	81.7802	137.271	223.511	331.795	437.772	516.921			136.7	26.6586	46.4015	77.3616	120.996	175.871	235.808
	135.5	81.6115	137.37	223.904	332.073	437.754	516.738			136.8	26.5929	46.5446	77.5164	121.335	176.128	236.011
	135.6	81.5286	137.455	223.779	331.985	437.558	516.579			136.9	26.6538	46.8461	77.6288	121.53	176.096	235.844
	135.7	81.7006	137.052	223.468	331.681	437.716	516.994			137	26.4999	46.7102	77.5663	121.49	175.574	235.811
	135.8	81.863	137.405	223.548	331.835	437.623	516.701			137.1	26.6733	46.6093	77.235	121.134	175.892	235.811
	135.9	81.6881	137.23	223.525	331.832	437.537	516.664			137.2	26.6584	46.9022	77.6904	121.605	175.634	235.636
	136	81.6255	137.345	223.505	331.681	437.372	516.641			137.3	26.4928	46.4047	77.3788	121.135	175.643	235.761
	136.1	81.5474	137.459	223.508	331.742	437.304	516.368			137.4	26.7546	46.5116	77.4999	121.223	175.691	235.919
	136.2	81.4591	137.24	223.48	331.592	437.554	516.453			137.5	26.7944	46.6438	77.6312	121.435	175.752	235.912
	136.3	81.3764	137.162	223.665	331.668	437.3	516.452			137.6	26.7335	46.6211	77.7131	121.33	175.871	235.872
	136.4	81.5912	137.143	223.434	331.633	437.37	516.797			137.7	26.6359	46.5007	77.51	121.007	175.935	236.107
	136.5	81.8318	137.173	223.484	331.695	437.75	516.585			137.8	26.6437	46.4445	77.6514	121.163	175.922	235.577
	136.6	81.6068	137.416	223.62	331.678	437.549	516.475			137.9	26.6249	46.4702	77.3179	121.159	175.671	235.678
	136.7	81.4896	137.43	223.894	331.714	437.258	516.361			138	26.6414	46.457	77.4937	121.005	175.625	235.755
	136.8	81.6654	137.344	223.676	331.593	437.458	516.894			138.1	26.7342	46.4406	77.489	120.898	175.603	235.857
	136.9	81.6763	137.582	223.733	332.136	437.163	516.58			138.2	26.3421	46.4132	77.4388	121.275	175.6	235.606
	137	81.5787	137.227	223.529	331.842	437.468	516.594			138.3	26.7147	46.4539	77.3085	121.031	175.795	235.801
	137.1	81.649	137.363	223.536	331.597	437.283	516.242			138.4	26.91	46.918	77.6663	121.341	176.013	235.983
	137.2	81.5553	137.134	223.457	331.473	437.071	516.389			138.5	26.7264	46.8007	77.6506	121.505	175.792	235.803
	137.3	81.7256	137.161	223.533	331.52	437.274	516.584			138.6	26.4359	46.6929	77.7897	121.199	175.556	235.519
	137.4	81.7904	137.263	223.626	331.691	437.369	516.385			138.7	26.5937	46.2094	77.45	120.891	175.863	235.723
	137.5	81.8115	137.205	223.711	331.608	437.21	516.468			138.8	26.4913	46.4945	77.496	121.506	175.696	235.799
	137.6	81.6943	137.186	223.42	331.514	437.127	516.462			138.9	26.5139	46.5125	77.3499	121.223	175.716	235.976
	137.7	81.5389	137.238	223.35	331.511	437.213	516.264			139	26.4967	46.6991	77.5881	121.509	175.486	235.603
	137.8	81.881	137.04	223.526	331.66	437.341	516.417			139.1	26.382	46.5881	77.5272	121.137	175.613	235.594
	137.9	82.0255	137.42	223.891	331.614	437.419	516.71			139.2	26.5593	46.4929	77.5178	121.077	175.664	235.722
	138	81.6209	137.369	223.776	331.703	437.311	516.508			139.3	26.4171	46.4851	77.6593	121.319	175.596	235.571
	138.1	81.4224	137.109	223.332	331.584	437.061	516.418			139.4	26.2827	46.3859	77.4772	121.089	175.5	235.664
	138.2	81.7373	137.041	223.434	331.5	437.184	516.293			139.5	26.4922	46.4156	77.3992	121.052	175.631	235.691
	138.3	81.606	137.289	223.341	331.545	437.019	516.291			139.6	26.589	46.6312	77.4468	120.966	175.542	235.413
	138.4	81.4553	137.413	223.363	331.596	436.786	515.949			139.7	26.6117	46.3492	77.5116	121.002	175.65	235.58
	138.5	81.5802	137.036	223.353	331.396	437.155	516.284			139.8	26.489	46.5961	77.5648	121.191	175.614	235.671
	138.6	81.5779	137.481	223.399	331.586	437.15	516.236			139.9	26.3999	46.707	77.3687	121.191	175.726	235.621
	138.7	81.581	137.474	223.551	331.429	437.054	515.978			140	26.5929	46.4015	77.3983	121.282	175.746	235.527
	138.8	81.6271	137.067	223.296	331.363	437.254	516.104			140.1	26.639	46.6351	77.4203	121.315	175.833	235.88
	138.9	81.6982	137.109	223.571	331.571	436.969	515.993			140.2	26.3765	46.6868	77.6163	121.144	175.531	235.362
	139	81.6169	136.949	223.362	331.295	437.016	516.118			140.3	26.3889	46.189	77.3351	121.165	175.185	235.429
	139.1	81.8107	137.162	223.424	331.368	437.018	516.128			140.4	26.8576	46.3093	77.1467	120.722	175.525	235.771
	139.2	81.6358	137.167	223.472	331.361	436.728	515.611			140.5	26.8225	46.5522	77.4811	121.348	175.674	235.562
	139.3	81.881	137.093	223.158	331.345	437.011	516.081			140.6	26.6538	46.4858	77.4326	121.441	175.555	235.486
	139.4	81.456	137.481	223.601	331.584	437.015	516.003			140.7	26.2398	46.2921	77.6068	121.091	175.582	235.167
	139.5	81.6326	137.061	223.467	331.306	436.812	515.951			140.8	26.632	46.2312	77.3303	121.181	175.646	235.606
	139.6	81.6255	137.166	223.207	331.109	436.833	515.999			140.9	26.8163	46.3882	77.6538	121.152	175.957	235.779
	139.7	81.4302	137.002	223.122	331.207	436.82	515.536			141	26.7133	46.8038	77.8436	121.242	175.558	235.634
	139.8	81.4818	136.721	222.988	330.961	436.832	515.773			141.1	26.8623	46.4961	77.6616	121.158	175.842	235.817
	139.9	81.6545	136.954	223.125	331.112	437.088	516.154			141.2	26.9561	46.7905	77.6686	121.332	175.823	235.849
	140	81.6107	137.366	223.251	331.531	436.854	515.704			141.3	27.1984	47.0139	77.8802	121.488	176.057	236.099
	140.1	81.2365	137.051	223.054	331.217	436.806	515.496			141.4	26.4749	47.0835	77.8873	121.71	175.616	235.627
	140.2	81.5591	136.874	223.097	330.955	436.857	515.822			141.5	26.3726	46.5476	77.6476	121.202	175.672	235.669
	140.3	81.8615	137.068	223.213	331.263	436.661	515.911			141.6	26.6398	46.5719	77.4155	120.938	175.978	235.687
	140.4	81.4467	137.227	223.24	330.974	436.53	515.754			141.7	26.4944	46.5696	77.6639	121.19	175.766	235.335
	140.5	81.6122	136.963	223.051	330.984	436.776	515.888			141.8	26.5765	46.2406	77.4108	121.036	175.637	235.508
	140.6	81.5693	137.189	223.625	331.473	436.705	515.631			141.9	26.6554	46.5039	77.5061	121.125	175.719	235.671
	140.7	81.6919	137.035	223.188	331.373	436.706	515.721			142	26.6554	46.5242	77.6366	121.256	175.879	236.022
	140.8	81.4146	137.392	222.958	331.299	436.644	515.475			142.1	26.7398	46.7218	77.7234	121.184	175.801	235.683
	140.9	81.7052	136.97	223.238	331.085	436.519	515.678			142.2	26.6632	46.7344	77.7069	121.304	175.909	235.524
	141	81.4115	137.105	223.346	331.013	436.551	515.521			142.3	26.5812	46.7883	77.7101	121.109	175.646	235.336
	141.1	81.5709	136.867	223.067	331.014	436.406	515.46			142.4	26.3312	46.6305	77.546	121.174	175.696	235.358
	141.2	81.5037	137.002	223.126	330.934	436.38	515.36			142.5	26.3202	46.3539	77.2155	120.872	175.202	235.267
	141.3	81.4302	137.069	223.036	331.028	436.56	515.56			142.6	26.3022	46.5093	77.2131	120.997	175.512	235.253
	141.4	81.5068	137.128	223.203	331.043	436.237	515.493			142.7	26.7218	46.3578	77.478	120.83	175.597	235.526
	141.5	81.6786	136.863	222.941	331.089	436.085	515.461			142.8	26.5046	46.5265	77.4725	121.05	175.201	235.472
	141.6	81.4506	137.052	222.901	330.903	436.29	515.532			142.9	26.2468	46.3523	77.5226	121.152	175.362	235.308
	141.7	81.5326	136.923	222.93	330.549	436.483	515.541			143	26.6061	46.1851	77.4655	120.894	175.875	235.461
	141.8	81.4021	137.045	223.058	331.017	436.503	515.354			143.1	26.6641	46.5796	77.6748	121.424	175.703	235.328
	141.9	81.4271	136.949	222.899	330.881	436.208	515.441			143.2	26.7992	46.6484	77.5984	121.392	175.542	235.415
	142	81.756	136.885	222.935	330.513	436.444	515.57			143.3	26.7968	46.5375	77.6538	121.414	175.725	235.619
	142.1	81.7411	137.055	223.27	330.854	436.545	515.374			143.4	26.5132	46.7804	77.785	121.191	175.539	235.846
	142.2	81.9208	137.27	223.006	330.89	436.441	515.674			143.5	26.1624	46.7413	77.6608	121.261	175.374	235.365
	142.3	81.3388	137.221	223.193	330.892	436.214	515.136			143.6	26.7273	46.4553	77.1787	121.088	175.781	235.721
	142.4	81.3654	136.803	222.878	330.917	436.227	515.096			143.7	26.2664	46.9414	77.6851	121.274	175.514	235.619
	142.5	81.5318	136.792	223.079	330.547	436.383	515.3			143.8	26.8312	46.4968	77.4976	121.118	175.781	235.666
	142.6	81.6662	136.97	222.969	330.824	436.202	515.342			143.9	26.7593	46.8578	77.7382	121.377	175.684	235.515
	142.7	81.6107	136.906	222.896	330.825	436.409	515.202			144	26.4045	46.657	77.7374	121.388	175.597	235.416
	142.8	81.5099	136.975	222.879	330.663	436.243	515.385			144.1	26.6741	46.4624	77.5475	121.253	175.481	235.579
	142.9	81.6287	136.97	222.835	330.607	436.349	515.451			144.2	25.9851	46.6726	77.7092	121.155	175.115	235.344
	143	81.4568	137.095	223.036	330.892	436.287	515.367			144.3	26.5116	46.2625	77.2092	120.843	175.495	235.649
	143.1	81.538	136.957	223.069	330.819	436.255	515.28			144.4	26.7233	46.7163	77.6256	121.054	175.702	235.75
	143.2	81.5631	136.897	222.882	330.864	435.907	514.975			144.5	26.6186	46.8225	77.7451	121.204	175.636	235.397
	143.3	81.6013	136.817	222.771	330.43	436.19	515.049			144.6	26.4913	46.6031	77.5155	121.137	175.563	235.469
	143.4	81.6045	136.756	222.698	330.618	436.262	515.127			144.7	26.6304	46.4805	77.5389	121.175	175.619	235.608
	143.5	81.4239	136.92	222.909	330.866	435.982	514.79			144.8	26.7195	46.6827	77.6226	121.009	175.718	235.325
	143.6	81.2115	136.881	222.716	330.501	435.652	514.812			144.9	26.5547	46.7241	77.4374	121.395	175.766	235.531
	143.7	81.492	136.658	222.559	330.412	435.995	515.089			145	26.2913	46.5476	77.4608	121.082	175.34	235.176
	143.8	81.663	136.786	222.726	330.481	436.038	515.178			145.1	26.3234	46.3788	77.3085	120.745	175.354	235.285
	143.9	81.4662	137.023	222.786	330.51	435.776	514.982			145.2	26.6476	46.2726	77.3092	120.615	175.71	235.455
	144	81.7349	136.818	222.803	330.381	435.987	514.796			145.3	26.6092	46.9336	77.4827	121.247	175.679	235.652
	144.1	81.3428	136.949	222.841	330.446	435.909	514.868			145.4	26.6195	46.7655	77.6405	121.149	175.519	235.468
	144.2	81.1998	136.725	222.624	330.36	436.019	514.571			145.5	26.9375	46.6648	77.575	121.253	175.907	235.801
	144.3	81.8076	136.474	222.474	330.272	436.051	514.939			145.6	26.4757	47.0828	77.8734	121.383	175.412	235.452
	144.4	81.6662	136.874	222.826	330.495	435.993	514.825			145.7	26.5219	46.2303	77.4608	120.989	175.644	235.279
	144.5	81.6958	136.808	223.017	330.353	436.13	514.987			145.8	26.7944	46.5352	77.4608	120.93	175.661	235.504
	144.6	81.3685	136.751	223.026	330.518	435.784	514.661			145.9	26.5078	46.682	77.7218	121.048	175.371	235.194
	144.7	81.5053	136.738	222.52	330.235	435.546	514.638			146	26.7078	46.6852	77.4686	121.112	175.3	235.412
	144.8	81.831	136.759	222.538	330.16	435.883	514.915			146.1	26.8523	46.7429	77.5507	121.144	175.49	235.408
	144.9	81.5639	137.03	222.944	330.414	435.633	514.767			146.2	26.8053	46.9219	77.5421	121.208	175.421	235.138
	145	81.3521	136.771	222.612	330.384	435.584	514.425			146.3	26.7882	46.5741	77.5319	121.066	175.525	235.303
	145.1	81.4045	136.538	222.495	330.244	435.633	514.419			146.4	26.8038	46.8702	77.6101	121.003	175.803	235.231
	145.2	81.4896	136.462	222.455	330.385	435.766	514.531			146.5	26.7273	46.5524	77.4585	121.159	175.637	235.038
	145.3	81.5068	136.703	222.586	330.049	435.57	514.551			146.6	26.7467	46.5579	77.4366	120.874	175.664	235.468
	145.4	81.4302	136.85	222.547	330.249	435.569	514.402			146.7	26.6132	46.7788	77.4397	121.122	175.428	235.476
	145.5	81.3013	136.496	222.388	330.181	435.692	514.38			146.8	27.0764	46.4366	77.5295	121.063	175.68	235.476
	145.6	81.3474	136.66	222.507	329.879	435.741	514.718			146.9	26.8734	46.782	77.7834	121.362	175.871	235.656
	145.7	81.6974	136.528	222.472	330.201	435.757	514.486			147	26.8928	47.0492	77.7944	121.491	175.869	235.456
	145.8	81.4318	136.85	222.595	330.245	435.444	514.639			147.1	26.7124	46.7452	77.6279	121.376	175.607	235.283
	145.9	81.3771	136.745	222.52	330.117	435.535	514.514			147.2	26.814	46.6351	77.5764	121.2	175.483	235.375
	146	81.5443	136.772	222.471	330.15	435.566	514.543			147.3	26.9576	46.7437	77.8365	121.266	175.642	235.392
	146.1	81.4287	136.652	222.355	330.046	435.514	514.465			147.4	26.6694	46.6843	77.8538	121.276	175.367	235.221
	146.2	81.6497	136.88	222.396	329.955	435.675	514.433			147.5	26.7266	46.5	77.6053	121.029	175.457	235.131
	146.3	81.517	136.802	222.461	330.134	435.437	514.468			147.6	26.7264	46.6586	77.5219	121.183	175.565	235.494
	146.4	81.5084	136.725	222.65	330.282	435.394	514.46			147.7	26.6194	46.8069	77.4686	121.001	175.739	235.286
	146.5	81.392	136.617	222.458	330.203	435.265	514.398			147.8	27.0077	47.0022	77.5834	121.266	175.701	235.424
	146.6	81.3287	136.667	222.455	329.954	435.401	514.101			147.9	26.9069	46.8562	77.7257	121.234	175.594	235.298
	146.7	81.1115	136.681	222.272	330.051	435.262	514.256			148	26.6156	46.6492	77.6053	121.264	175.207	234.934
	146.8	81.2873	136.227	222.338	329.761	435.273	514.414			148.1	26.8429	46.3367	77.5093	121.189	175.817	235.465
	146.9	81.4896	136.753	222.422	329.994	435.2	514.337			148.2	26.9264	46.7781	77.7905	121.338	175.501	235.297
	147	81.2787	136.581	222.447	329.949	435.389	514.21			148.3	26.6006	46.7928	77.689	121.341	175.299	235.299
	147.1	81.495	136.409	222.416	329.882	435.322	514.196			148.4	26.853	46.6648	77.6178	121.443	175.468	235.413
	147.2	81.5763	136.753	222.536	330.07	435.523	514.51			148.5	27.0038	46.8491	77.7983	121.181	175.671	235.454
	147.3	81.5881	136.796	222.458	330.046	435.368	514.118			148.6	26.8889	46.9695	77.6709	121.198	175.689	235.091
	147.4	81.3654	136.596	222.334	329.891	435.187	514.125			148.7	26.657	46.5938	77.5162	121.326	175.405	235.038
	147.5	81.4576	136.541	222.396	329.981	435.313	514.307			148.8	26.4889	46.4633	77.5883	121.172	175.482	235.151
	147.6	81.3536	136.84	222.492	330.078	434.909	514.053			148.9	26.6554	46.4718	77.5624	121.165	175.113	235.138
	147.7	81.2248	136.667	222.351	329.715	435.053	513.714			149	27.1101	46.5156	77.5288	121.111	175.7	235.333
	147.8	81.5654	136.52	222.149	329.483	435.454	514.22			149.1	26.7007	47.0016	77.7523	121.293	175.636	235.126
	147.9	81.4967	136.74	222.459	329.775	435.124	514.082			149.2	26.5656	46.8804	77.5311	121.227	175.507	235.125
	148	81.0834	136.57	222.365	329.536	435.136	513.867			149.3	26.7499	46.7195	77.5101	120.708	175.226	235.301
	148.1	81.4817	136.516	222.29	329.561	435.068	514.114			149.4	26.7289	46.814	77.499	121.058	175.568	235.467
	148.2	81.4818	136.795	222.425	329.813	435.059	514.013			149.5	26.6485	47.0172	77.5851	121.029	175.484	235.192
	148.3	81.3005	136.66	222.371	329.833	435.172	513.928			149.6	26.964	46.696	77.4038	120.997	175.651	235.322
	148.4	81.2842	136.598	222.345	329.615	435.07	513.821			149.7	26.8484	46.8649	77.6976	121.177	175.589	235.043
	148.5	81.3936	136.513	222.211	329.578	434.944	513.988			149.8	26.5656	46.6125	77.7859	121.281	175.428	235.17
	148.6	81.5662	136.588	222.312	329.755	435.178	514.079			149.9	26.7873	46.7554	77.5499	121.136	175.6	235.262
	148.7	81.2247	136.771	222.551	330.003	434.919	513.779			150	26.6733	46.7218	77.7788	121.2	175.51	235.47
	148.8	81.4005	136.461	221.899	329.604	435.102	513.985			150.1	26.7373	47.0499	78.0374	121.153	175.644	235.24
	148.9	81.1256	136.411	222.123	329.602	434.809	513.807			150.2	26.7694	46.6835	77.5624	121.181	175.506	235.107
	149	81.2302	136.417	222.108	329.417	434.919	513.891			150.3	26.9374	46.6741	77.3896	121.244	175.365	234.757
	149.1	81.0857	136.606	222.215	329.575	434.787	513.647			150.4	26.7124	46.4702	77.4209	120.906	175.489	234.796
	149.2	81.0787	136.028	222.006	329.598	434.749	513.7			150.5	26.8484	46.6375	77.3866	120.809	175.608	235.145
	149.3	81.3045	136.217	221.91	329.464	434.804	513.804			150.6	26.6921	46.7882	77.8687	121.209	175.577	235.281
	149.4	81.2162	136.284	222.115	329.378	434.972	513.741			150.7	27.0054	46.6735	77.6311	121.181	175.604	235.093
	149.5	81.1107	136.412	221.998	329.235	434.465	513.678			150.8	26.839	46.5796	77.5562	121.127	175.84	235.498
	149.6	81.0419	136.426	221.914	329.524	434.819	513.748			150.9	26.9718	46.8702	77.6101	121.162	175.968	235.516
	149.7	81.3537	136.295	222.097	329.493	434.889	513.583			151	26.7476	47.0984	77.9132	121.123	175.435	235.066
	149.8	81.4631	136.349	221.991	329.432	434.966	513.828			151.1	26.878	46.6194	77.5756	121.001	175.603	235.218
	149.9	81.2755	136.448	221.826	329.407	434.81	513.686			151.2	26.8679	46.6742	77.8445	121.221	175.568	235.56
	150	81.3615	136.557	222.043	329.386	434.997	513.627			151.3	26.8873	46.6555	77.771	121.164	175.565	235.309
	150.1	81.3177	136.578	221.965	329.493	434.83	513.517			151.4	26.692	46.6874	77.7545	121.293	175.596	235.34
	150.2	81.1849	136.42	222.204	329.475	434.483	513.469			151.5	27.0015	46.9054	77.6998	121.178	175.763	235.4
	150.3	80.9732	136.443	222.011	329.198	434.647	513.217			151.6	26.882	46.9031	77.9694	121.628	175.674	235.042
	150.4	81.2349	136.32	221.791	329.126	434.555	513.361			151.7	27.0123	46.6516	77.689	121.155	175.533	235.089
	150.5	81.3638	136.46	222.08	329.396	434.455	513.595			151.8	27.2078	46.7288	77.6897	121.163	175.403	235.102
	150.6	81.3146	136.511	222.098	329.357	434.841	513.725			151.9	27.0226	46.7148	77.6366	121.166	175.315	235.113
	150.7	81.2451	136.397	221.99	329.485	434.675	513.51			152	27.1148	46.7484	77.5405	121.245	175.572	235.18
	150.8	81.2232	136.363	221.937	329.189	434.704	513.696			152.1	26.9796	46.8961	77.5741	121.283	175.675	235.191
	150.9	81.2021	136.445	222.021	329.383	434.712	513.679			152.2	27.0312	46.9313	77.8312	121.299	175.396	235.166
	151	81.1928	136.407	221.919	329.287	434.388	513.293			152.3	26.9272	46.8984	77.8468	121.37	175.463	235.13
	151.1	81.3028	136.342	221.828	329.136	434.425	513.404			152.4	27.0491	47.007	77.9639	121.341	175.696	235.329
	151.2	81.1834	136.464	221.809	329.334	434.416	513.157			152.5	26.9202	46.7648	77.8678	121.246	175.693	235.09
	151.3	81.4435	136.345	221.768	328.978	434.819	513.294			152.6	26.746	46.6758	77.4905	120.979	175.459	234.901
	151.4	81.2076	136.357	222.033	329.458	434.584	513.225			152.7	26.739	46.5906	77.5757	120.951	175.603	235.12
	151.5	81.6044	136.183	221.548	329.337	434.776	513.461			152.8	26.4109	46.7828	77.7655	121.227	175.278	234.779
	151.6	81.3607	136.376	222.071	329.553	434.584	513.315			152.9	26.5039	46.5883	77.4397	120.981	175.185	234.759
	151.7	81.2412	136.315	221.922	329.214	434.341	513.337			153	26.9147	46.6703	77.5101	120.912	175.457	235.073
	151.8	81.2279	136.427	221.824	329.172	433.98	512.993			153.1	26.8804	46.8459	77.6982	121.465	175.412	235.101
	151.9	81.4662	136.326	221.69	328.988	434.493	513.309			153.2	26.8358	46.8812	77.6382	121.359	175.417	234.93
	152	81.331	136.658	222.006	329.331	434.633	513.111			153.3	26.7406	46.6819	77.6139	120.819	175.467	235.329
	152.1	81.3717	136.485	221.76	329.293	434.344	513.051			153.4	26.7998	46.7672	77.7976	120.98	175.679	235.269
	152.2	81.3154	136.313	221.772	329.166	434.218	513.216			153.5	26.9405	46.7163	77.7803	121.305	175.259	235.159
	152.3	81.2349	136.164	221.802	328.96	434.141	512.873			153.6	27.0366	46.4944	77.4795	121.083	175.802	235.422
	152.4	81.3576	136.116	221.604	328.963	434.367	513.003			153.7	26.8319	47.1445	77.907	121.42	175.427	234.887
	152.5	81.2881	136.249	221.858	328.965	434.227	513.179			153.8	27.064	46.8827	77.7748	121.024	175.361	235.315
	152.6	81.2756	136.331	222.01	329.074	434.174	512.85			153.9	26.9702	46.8624	77.6842	121.281	175.613	235.059
	152.7	80.8537	136.355	221.542	328.924	433.719	512.713			154	26.7499	47.0437	77.774	121.503	175.342	234.761
	152.8	81.1529	135.894	221.433	328.585	434.1	512.99			154.1	26.9101	46.8702	77.4803	120.944	175.493	235.433
	152.9	81.0341	136.389	221.622	328.739	434.013	512.776			154.2	26.821	47.1594	77.682	121.067	175.396	235.077
	153	81.2654	136.182	221.511	329.083	434.105	513.143			154.3	26.7117	46.8422	77.8788	121.39	175.435	234.828
	153.1	81.3927	136.15	221.646	329.027	434.169	513.059			154.4	26.9194	46.7905	77.9139	120.984	175.534	235.218
	153.2	81.3162	136.452	222.017	329.255	434.322	512.97			154.5	26.8475	46.9617	77.7843	121.319	175.493	235.001
	153.3	81.3052	136.351	221.801	329.031	434.058	513.128			154.6	26.8866	46.6179	77.5343	121.031	175.364	235.075
	153.4	81.0787	136.109	221.775	328.942	433.869	512.703			154.7	26.9171	46.5046	77.7249	121.147	175.214	234.988
	153.5	81.4224	136.069	221.474	328.826	433.961	512.803			154.8	26.6625	46.8656	77.7382	120.913	175.205	234.999
	153.6	81.4005	136.402	221.812	328.901	433.824	512.531			154.9	26.8031	46.8969	77.7507	121.116	175.482	235.071
	153.7	81.0724	136.061	221.754	328.826	433.987	512.825			155	27.0538	46.9242	77.7429	121.394	175.556	235.004
	153.8	81.2802	136.363	221.78	328.867	434.025	512.961			155.1	26.7156	47.1163	77.7694	121.617	175.171	234.839
	153.9	81.2834	136.36	221.704	328.929	434.005	513.001			155.2	26.7803	46.4789	77.5162	121.288	174.874	234.832
	154	81.3537	136.267	221.837	328.752	434.31	513.012			155.3	26.9374	46.5499	77.3451	120.809	175.156	235.013
	154.1	81.4599	136.454	221.791	329.118	434.118	512.922			155.4	26.6678	46.7678	77.4843	120.962	175.467	234.902
	154.2	81.3724	136.345	221.843	328.808	433.96	513.008			155.5	26.8014	46.7546	77.6709	121.113	175.125	234.869
	154.3	81.2443	136.435	221.922	328.847	434.01	512.882			155.6	26.7523	46.5194	77.5592	121.151	175.24	234.868
	154.4	81.4467	136.228	221.654	328.682	433.957	512.675			155.7	26.7967	46.7133	77.6	120.92	175.364	235.019
	154.5	81.6177	136.277	221.546	328.581	434.001	512.81			155.8	26.8163	46.9789	77.7991	121.134	175.449	234.962
	154.6	81.2592	136.151	221.638	328.826	433.938	512.502			155.9	26.8491	46.8344	77.5311	120.907	175.415	234.876
	154.7	81.0865	136.38	221.734	328.891	433.835	512.522			156	26.8585	46.8109	77.4912	121.121	175.451	234.99
	154.8	81.4279	136.187	221.521	328.59	433.867	512.916			156.1	26.8404	46.8077	77.4639	120.999	175.595	235.24
	154.9	81.3857	136.209	221.516	328.748	433.708	512.668			156.2	26.8022	46.6952	77.9178	121.229	175.332	234.966
	155	81.2123	136.139	221.428	328.48	433.708	512.521			156.3	26.9178	46.8202	77.7866	121.275	175.484	235.086
	155.1	81.2147	136.092	221.406	328.659	433.664	512.279			156.4	27.0015	46.875	77.5936	121.078	175.734	235.188
	155.2	81.2779	136.17	221.656	328.624	433.722	512.332			156.5	26.8671	46.9382	77.8522	121.276	175.475	235.109
	155.3	81.1349	135.983	221.466	328.342	433.719	512.357			156.6	27.1117	46.8546	77.7889	121.096	175.848	235.231
	155.4	81.4678	135.904	221.321	328.417	433.679	512.422			156.7	27.0086	47.0085	77.953	121.331	175.315	234.794
	155.5	80.9849	136.1	221.447	328.563	433.271	512.28			156.8	27.0904	46.5297	77.5132	120.904	175.436	235.068
	155.6	81.1818	135.87	221.258	328.391	433.53	512.31			156.9	27.2015	47.0179	78.0225	121.381	175.325	234.925
	155.7	81.3419	136.288	221.337	328.562	433.576	512.402			157	27.1022	46.9297	77.7374	121.297	175.578	235.172
	155.8	81.1443	136.348	221.467	328.6	433.557	512.265			157.1	27.4248	46.8406	77.9749	121.172	175.604	235.144
	155.9	81.1083	136.098	221.359	328.477	433.521	512.361			157.2	26.9233	46.9218	78.0436	121.462	175.517	234.979
	156	81.1967	136.034	221.408	328.327	433.484	512.232			157.3	26.8788	47.035	77.4921	121.178	175.331	235.077
	156.1	81.4748	136.109	221.426	328.399	433.646	512.613			157.4	26.8516	46.7007	77.735	121.103	175.207	234.803
	156.2	81.2466	136.338	221.624	328.691	433.562	512.497			157.5	26.8624	46.6165	77.589	121.084	175.259	234.771
	156.3	81.074	136.15	221.384	328.524	433.466	511.992			157.6	26.9233	46.7413	77.5999	121.059	175.758	235.07
	156.4	81.0536	135.975	221.3	328.364	433.558	512.209			157.7	26.9844	47.2179	78.0287	121.325	175.278	234.974
	156.5	81.2239	135.882	221.305	328.313	433.481	512.182			157.8	26.7812	46.9437	77.764	121.073	175.578	234.999
	156.6	81.2748	136.082	221.266	328.233	433.646	512.078			157.9	26.5178	46.8281	77.5702	120.976	175.266	234.593
	156.7	81.2865	136.082	221.245	328.354	433.729	512.36			158	27.0835	46.4734	77.4576	121.009	175.325	234.964
	156.8	81.3818	136.178	221.49	328.496	433.18	512.032			158.1	27.16	46.8459	77.7444	121.297	175.442	235.136
	156.9	80.9951	136.023	221.033	328.344	433.301	512.03			158.2	27.0249	47.1515	77.6475	121.311	175.385	234.918
	157	81.238	136.057	221.114	328.425	433.465	512.182			158.3	27.0562	46.6593	77.7405	121.133	175.317	234.804
	157.1	81.192	135.966	221.395	328.589	433.394	512.236			158.4	26.7327	46.8381	77.5756	121.254	175.082	234.835
	157.2	81.2888	136.082	221.247	328.244	433.324	512.029			158.5	26.9491	46.8234	77.4537	121.126	175.7	235.043
	157.3	81.3669	135.936	221.073	328.068	433.843	512.114			158.6	27.0578	47.3406	78.0671	121.457	175.614	234.757
	157.4	81.1303	136.421	221.299	328.313	433.463	512.013			158.7	26.7623	46.7491	77.5858	121.244	175.21	234.944
	157.5	80.9779	135.92	221.187	328.057	432.933	512.131			158.8	26.7834	46.6053	77.4873	121.073	175.069	234.908
	157.6	80.9904	135.998	221.187	328.256	433.061	511.772			158.9	26.8804	46.7367	77.6139	121.031	175.28	234.895
	157.7	81.3763	136.084	221.18	328.31	433.323	511.857			159	27.0038	46.8593	77.6116	121.037	175.364	234.827
	157.8	81.0842	136.123	221.436	328.141	433.227	511.929			159.1	26.8687	47.103	77.6421	121.163	175.396	234.906
	157.9	81.1591	136.106	221.228	327.9	433.024	512.034			159.2	26.8179	46.907	77.6984	121.374	175.225	235.135
	158	81.1826	135.956	221.119	328.01	433.031	511.996			159.3	27.0483	46.9008	77.4006	121.244	175.416	234.965
	158.1	81.4615	136.005	221.326	328.1	433.392	512.004			159.4	26.8264	47.0352	78.0062	121.221	175.444	234.816
	158.2	81.3904	136.389	221.176	328.371	433.233	511.926			159.5	26.5484	46.9507	77.7147	121.357	175.297	234.508
	158.3	81.3889	136.157	221.312	328.269	433.277	511.726			159.6	27.0226	46.8429	77.4303	121.232	175.343	234.703
	158.4	81.1326	136.131	221.049	328.043	433.216	511.907			159.7	26.7609	47.2164	77.6898	121.306	175.557	234.658
	158.5	81.3771	135.986	221.09	327.934	433.386	512.254			159.8	26.5327	46.8617	77.5164	121.095	175.143	234.662
	158.6	81.2076	136.304	221.48	328.391	433.115	511.946			159.9	27.2171	46.696	77.339	120.974	175.333	235.069
	158.7	81.1474	136.132	221.169	328.174	432.987	511.582			160	26.8873	46.8704	78.032	121.436	175.131	234.528
	158.8	81.1622	135.785	220.944	328.101	433.136	511.582			160.1	27.1467	46.7312	77.4248	121.034	175.387	234.704
	158.9	81.5083	135.96	221.085	327.994	433.27	511.781			160.2	26.9461	46.7264	77.5045	121.126	175.16	234.817
	159	81.16	136.177	221.319	328.269	433.091	511.732			160.3	27.0593	46.7914	77.7241	121.248	175.475	234.882
	159.1	81.1826	135.876	220.951	327.927	432.969	511.804			160.4	26.9475	47.2046	77.882	121.321	175.447	235.068
	159.2	81.0904	135.801	220.965	328.175	432.791	511.48			160.5	26.9858	46.9695	77.6311	121.165	175.258	234.884
	159.3	81.0795	135.841	220.91	328.004	432.937	511.741			160.6	26.8905	46.8038	77.7303	121.141	175.35	234.493
	159.4	81.2404	135.941	221.106	327.905	433.022	511.618			160.7	26.8967	46.775	77.8273	121.361	175.532	234.988
	159.5	81.1817	135.986	221.078	327.88	432.845	511.65			160.8	27.0405	46.6257	77.7538	121.469	175.323	234.779
	159.6	80.7404	136.129	221.303	328.142	432.839	511.386			160.9	27.1117	47.0796	77.6224	121.518	175.349	234.847
	159.7	81.21	135.543	220.819	327.897	432.672	511.729			161	26.6507	46.9187	77.7374	120.98	175.264	234.387
	159.8	81.3021	135.824	220.876	327.878	432.688	511.586			161.1	27.2429	46.6702	77.3451	121.123	175.339	234.887
	159.9	81.3232	136.039	220.933	327.82	432.897	511.378			161.2	27.0162	47.0781	77.8116	121.343	175.502	234.894
	160	81.1732	135.908	220.891	328.101	432.675	511.017			161.3	27.0327	46.803	77.885	120.984	175.527	234.892
	160.1	81.0638	135.659	220.792	327.64	432.558	511.298			161.4	26.8827	46.9203	77.7195	121.438	175.159	234.606
	160.2	80.863	135.734	220.9	327.708	432.606	511.248			161.5	26.8242	46.8359	77.7421	121.23	175.357	234.778
	160.3	80.9131	135.785	220.59	327.677	432.844	511.25			161.6	26.8687	46.8187	77.907	121.366	175.296	234.786
	160.4	80.9693	135.852	220.724	327.798	432.88	511.271			161.7	27.0648	47.0242	77.746	121.324	175.117	234.822
	160.5	81.3388	135.881	220.855	327.888	432.684	511.547			161.8	27.3108	46.8734	77.7788	121.204	175.308	234.769
	160.6	81.2669	136.084	221.126	327.911	432.721	511.403			161.9	26.8617	46.9093	77.7787	121.534	175.469	234.68
	160.7	81.1083	135.775	220.854	327.703	432.422	511.054			162	27.057	46.7109	77.5062	121.283	175.26	234.274
	160.8	80.9701	135.55	220.603	327.606	432.443	511.007			162.1	26.942	46.7164	77.6538	121.346	175.407	234.411
	160.9	81.1592	135.428	220.719	327.632	432.557	511.44			162.2	27.0984	46.728	77.7982	121.262	175.514	234.661
	161	81.3638	135.922	220.797	327.817	432.495	511.236			162.3	27.0452	46.8429	77.9592	121.159	175.311	234.617
	161.1	81.1904	135.881	220.858	327.758	432.729	511.293			162.4	26.9819	46.7969	77.6764	120.952	175.167	234.526
	161.2	81.0958	135.932	220.779	327.713	432.872	511.332			162.5	27.0469	46.7335	77.7053	120.98	175.391	234.712
	161.3	81.1708	135.968	221.02	327.749	432.645	511.38			162.6	27.2679	46.8469	77.6053	121.27	175.657	235.03
	161.4	80.8756	136.04	221.227	327.901	432.569	511.384			162.7	27.0803	47.1078	77.9358	121.341	175.357	234.513
	161.5	81.017	135.785	220.913	327.648	432.558	511.347			162.8	26.9796	46.8452	77.7373	121.25	175.239	234.6
	161.6	80.9365	135.735	220.693	327.627	432.483	511.018			162.9	27.0538	46.8523	77.7131	121.141	175.183	234.6
	161.7	80.8326	135.835	220.722	327.603	432.474	510.967			163	26.9717	46.6781	77.7561	121.07	175.289	234.826
	161.8	80.974	135.767	220.879	327.429	432.428	511.053			163.1	26.9827	46.6804	77.8163	121.158	175.099	234.565
	161.9	81.224	135.764	220.711	327.571	432.168	511.089			163.2	26.9608	46.7836	77.5983	121.083	175.11	234.299
	162	81.2482	135.76	220.716	327.506	432.535	511.016			163.3	27.2475	46.8601	77.5304	121.091	175.267	234.825
	162.1	81.1607	135.669	220.862	327.592	432.541	511.131			163.4	26.9796	46.8905	77.7412	121.37	175.07	234.639
	162.2	81.1639	135.917	220.708	327.514	432.327	511.037			163.5	27.0702	46.9452	77.6249	121.214	175.171	234.533
	162.3	80.9083	135.661	220.624	327.304	432.326	510.843			163.6	27.046	46.6578	77.7069	120.948	175.36	234.558
	162.4	80.7162	135.574	220.747	327.347	432.087	510.948			163.7	26.839	46.7711	77.871	121.32	174.956	234.465
	162.5	81.1162	135.596	220.411	327.491	432.485	510.932			163.8	27.1741	46.6039	77.6022	120.997	175.263	234.729
	162.6	81.0896	135.829	220.586	327.463	432.165	510.825			163.9	26.9827	47.1265	77.9218	121.377	175.371	234.707
	162.7	81.1974	135.805	220.783	327.436	432.185	510.853			164	26.7281	46.9335	77.7209	121.157	175.196	234.374
	162.8	81.4123	135.638	220.794	327.349	432.387	511.168			164.1	27.2843	46.6523	77.6671	121.027	175.289	234.971
	162.9	81.1575	135.767	220.747	327.7	432.304	510.88			164.2	27.0593	47.071	78.046	121.281	175.3	234.671
	163	80.6654	135.738	220.719	327.389	431.881	510.737			164.3	27.0922	46.8741	77.6671	121.091	175.185	234.3
	163.1	81.1325	135.609	220.565	326.975	432.31	511.038			164.4	26.9311	46.8594	77.4866	121.088	175.094	234.603
	163.2	80.9787	135.769	220.681	327.505	431.648	510.693			164.5	27.1288	46.9031	77.6569	121.137	175.23	234.519
	163.3	80.817	135.521	220.307	326.847	431.874	510.757			164.6	27.1639	47.1312	77.7639	121.134	175.336	234.508
	163.4	81.0826	135.535	220.243	327.101	432.088	510.885			164.7	26.9663	46.8663	77.7506	121.339	175.16	234.433
	163.5	80.9787	135.687	220.631	327.541	432.009	510.761			164.8	26.91	46.4727	77.3663	120.832	175.159	234.413
	163.6	80.7795	135.551	220.359	327.376	431.787	510.473			164.9	27.0547	46.7516	77.6311	121.052	175.125	234.554
	163.7	81.0763	135.474	220.303	327.056	431.886	510.506			165	27.0616	46.9719	77.6522	121.009	175.153	234.496
	163.8	80.9623	135.556	220.261	327.356	432.144	510.646			165.1	26.9741	46.9915	77.8687	121.219	175.008	234.569
	163.9	80.817	135.799	220.179	327.342	432.007	510.596			165.2	27.0171	46.7484	77.5616	120.976	175.135	234.487
	164	80.8475	135.581	220.219	327.138	431.842	510.497			165.3	27.0975	46.7992	77.6631	121.086	175.156	234.613
	164.1	81.0435	135.333	220.464	326.99	431.815	510.497			165.4	27.021	46.8859	77.7625	121.055	175.064	234.655
	164.2	80.6669	135.422	220.32	327.09	431.787	510.389			165.5	27.046	46.764	77.3882	121.044	175.285	234.429
	164.3	81.0677	135.374	220.222	326.873	431.796	510.462			165.6	27.2381	46.986	77.9125	121.334	175.052	234.712
	164.4	80.9412	135.635	220.508	327.188	431.834	510.601			165.7	26.989	46.8647	77.8967	121.43	175.122	234.467
	164.5	81.063	135.65	220.679	327.114	431.954	510.726			165.8	27.0201	46.9977	77.6069	121.312	175.503	234.546
	164.6	80.8225	135.668	220.673	327.166	431.652	510.412			165.9	27.1281	47.0718	77.9108	121.582	175.086	234.371
	164.7	80.8107	135.35	220.3	326.775	431.87	510.308			166	27.1984	46.8945	77.8702	121.278	175.278	234.399
	164.8	80.9419	135.51	220.608	326.921	431.65	510.386			166.1	26.9983	46.7321	77.7523	121.042	175.299	234.639
	164.9	81.1678	135.74	220.408	327.11	431.665	510.408			166.2	26.828	47.078	77.817	121.225	175.185	234.418
	165	81.0481	135.491	220.435	327.11	431.99	510.71			166.3	27.0428	47.0444	77.735	121.364	175.169	234.485
	165.1	80.8545	135.649	220.538	327.288	431.559	510.167			166.4	26.8687	46.967	77.7053	121.262	174.914	234.316
	165.2	80.9833	135.273	220.265	326.757	431.475	510.001			166.5	27.4116	46.714	77.4468	120.97	175.482	234.61
	165.3	80.7357	135.413	220.273	326.83	431.555	509.993			166.6	26.7835	47.0906	77.903	121.446	174.928	234.272
	165.4	80.9349	135.616	220.283	326.871	431.682	510.293			166.7	26.9539	46.5796	77.3179	120.939	175.169	234.53
	165.5	80.9904	135.745	220.229	326.956	431.798	510.421			166.8	27.0499	47.0406	77.7117	121.088	175.078	234.607
	165.6	80.6896	135.476	220.261	327.131	431.657	510.236			166.9	27.0491	46.9249	77.7959	121.276	175.286	234.294
	165.7	81.0427	135.265	220.358	326.861	431.515	510.222			167	27.0405	47.1671	77.853	121.334	175.176	234.362
	165.8	80.5616	135.559	220.353	326.871	431.5	509.778			167.1	27.2577	46.907	77.8397	121.022	175.134	234.625
	165.9	80.7966	134.977	220.079	326.485	431.548	510.268			167.2	27.0015	47.1648	77.8131	121.396	175.16	234.59
	166	80.9826	135.251	220.085	326.75	431.492	510.264			167.3	27.2467	46.95	77.7076	121.209	175.376	234.633
	166.1	81.074	135.566	220.378	327.021	431.474	510.146			167.4	27.1773	47.1577	77.7998	121.284	175.246	234.378
	166.2	80.9951	135.592	220.174	326.765	431.411	509.892			167.5	26.9491	47.068	77.7843	121.297	175.101	234.471
	166.3	81.0755	135.486	220.191	326.666	431.597	510.227			167.6	27.0906	46.9141	77.7781	121.172	175.492	234.603
	166.4	80.8443	135.565	220.181	326.914	431.291	509.779			167.7	27.1194	46.9796	77.8749	121.295	175.34	234.515
	166.5	81.1318	135.401	219.961	326.468	431.325	510.3			167.8	26.9374	46.8804	77.7358	121.187	175.069	234.272
	166.6	80.8623	135.595	220.27	326.643	431.403	509.985			167.9	27.1374	46.9063	77.6569	120.949	175.056	234.392
	166.7	80.9193	135.556	220.244	326.598	431.317	509.905			168	27.3663	47.0398	77.7811	121.029	175.236	234.615
	166.8	80.8944	135.347	220.28	326.882	431.353	509.972			168.1	27.2491	47.1554	78.071	121.291	175.41	234.258
	166.9	81.2045	135.292	220.183	326.567	431.517	510.008			168.2	27.0686	47.0695	77.8007	121.308	175.485	234.534
	167	80.9318	135.528	220.29	326.798	431.294	509.891			168.3	26.921	46.9937	77.8553	121.262	175.282	234.455
	167.1	80.8209	135.26	220.265	326.669	431.192	509.808			168.4	26.9375	46.8297	77.4553	121.148	175.117	234.114
	167.2	80.8419	135.395	220.056	326.753	431.551	509.839			168.5	27.067	47.2507	77.5428	121.184	174.82	234.318
	167.3	80.8216	135.349	220.249	326.815	431.363	509.923			168.6	27.0936	46.9905	77.7428	121.045	175.177	234.366
	167.4	81.0068	135.433	220.028	326.509	431.252	509.667			168.7	26.9546	46.921	77.7874	121.199	174.956	234.395
	167.5	80.7959	135.571	220.283	326.62	431.205	509.697			168.8	26.9022	46.9218	77.5162	121.23	174.939	234.148
	167.6	80.8389	135.273	220.096	326.515	431.246	509.798			168.9	27.2264	46.7085	77.7538	121.131	174.868	234.276
	167.7	80.9412	135.624	220.076	326.583	431.162	509.636			169	27.1678	46.8859	77.8616	121.12	175.009	234.483
	167.8	80.6912	135.349	219.863	326.571	431.071	509.589			169.1	26.6179	46.9609	77.7859	121.367	175.026	234.12
	167.9	80.5943	135.25	220.038	326.411	431.062	509.312			169.2	26.8851	46.6241	77.535	120.994	175.279	234.558
	168	80.9443	135.49	219.924	326.244	431.292	509.964			169.3	27.0945	46.9242	77.828	121.409	175.139	234.581
	168.1	80.7732	135.598	220.202	326.503	430.999	509.478			169.4	27.1897	46.9093	77.8468	121.294	175.216	234.416
	168.2	80.8873	135.319	219.928	326.264	431.389	509.632			169.5	27.0373	47.0492	77.9131	121.444	175.199	234.501
	168.3	80.8732	135.656	219.958	326.517	431.355	509.571			169.6	27.2374	46.6765	77.7584	121.089	175.068	234.315
	168.4	80.7474	135.345	219.817	326.377	431.035	509.509			169.7	27.1093	46.8235	77.8804	121.183	174.921	234.231
	168.5	80.6669	135.017	219.894	326.41	430.862	509.489			169.8	27.2507	46.896	77.5139	121.154	175.161	234.334
	168.6	80.7896	135.076	219.862	326.22	431.102	509.453			169.9	27.3514	47.0281	77.6476	120.969	175.037	234.257
	168.7	80.8044	135.163	219.848	326.289	431.091	509.557			170	26.8617	46.9102	77.6663	121.234	175.039	234.121
	168.8	80.8514	135.012	219.684	326.22	430.916	509.304			170.1	27.1577	46.9757	77.5874	121.323	175.074	234.431
	168.9	80.8263	135.321	219.764	326.034	430.952	509.414			170.2	27.0233	46.7766	77.7882	121.242	175.182	234.345
	169	80.4935	135.268	219.68	326.499	430.763	509.406			170.3	27.0757	47.1343	77.6241	121.331	175.053	234.475
	169.1	80.7865	135.23	219.595	326.232	431.026	509.423			170.4	27.0164	47.1281	77.8522	121.407	175.199	234.396
	169.2	80.7584	135.306	219.806	326.443	431.036	509.381			170.5	27.2171	46.9727	77.8241	121.224	175.068	234.635
	169.3	80.8248	135.167	219.51	326.403	430.737	509.3			170.6	27.278	47.1055	77.7632	121.29	174.881	234.413
	169.4	81.0529	135.253	219.703	326.208	430.788	509.306			170.7	27.1412	46.8866	77.778	121.039	175	234.086
	169.5	80.7342	135.321	219.775	326.345	430.776	509.25			170.8	27.1233	46.8069	77.6132	121.109	174.968	234.406
	169.6	80.9677	135.025	219.675	326.031	431.258	509.512			170.9	26.9202	46.907	77.6045	121.108	174.773	234.084
	169.7	80.8888	135.495	219.922	326.223	431.03	509.404			171	27.1609	46.7499	77.5498	120.788	175.105	234.088
	169.8	80.7701	135.302	219.926	326.343	430.89	509.293			171.1	27.0757	46.8484	77.8608	121.123	175.072	234.282
	169.9	80.785	135.24	219.954	326.229	430.88	509.253			171.2	27.0531	46.8671	77.874	121.246	175.107	234.313
	170	80.7693	135.258	219.814	326.202	430.907	509.268			171.3	27.0116	46.7484	77.4672	121.052	174.906	234.34
	170.1	80.6966	135.273	219.795	326.167	430.751	509.146			171.4	27.271	46.8328	77.4452	121.054	175.181	234.508
	170.2	81.0897	135.127	219.497	325.981	430.848	509.376			171.5	26.8545	47.1124	77.7499	121.384	174.804	234.162
	170.3	80.6123	135.398	219.744	326.193	430.579	509.047			171.6	27.2108	46.7249	77.5326	120.9	175.291	234.521
	170.4	80.731	135.233	219.671	326.285	430.483	509.296			171.7	27.0109	47.0554	77.9733	121.001	174.935	234.179
	170.5	81.0037	135.038	219.822	326.263	430.68	509.2			171.8	26.8765	46.957	77.5819	121.128	174.942	234.122
	170.6	80.8146	135.099	219.535	326.128	430.623	509.135			171.9	27.1648	46.7914	77.5514	120.945	175.449	234.533
	170.7	80.9115	135.323	219.573	325.996	430.821	509.18			172	26.9148	47.2852	77.8921	121.349	175.132	234.279
	170.8	80.613	135.226	219.694	326.114	430.644	509.033			172.1	27.4452	46.9297	77.5757	120.933	175.282	234.379
	170.9	80.7802	134.903	219.567	326.066	430.461	509.012			172.2	27.1867	47.2452	77.9257	121.088	175.113	234.377
	171	80.71	134.892	219.366	326.021	430.564	509.079			172.3	27.4874	46.9414	77.9406	121.18	175.32	234.566
	171.1	80.9427	135.12	219.476	326.1	430.722	509.228			172.4	26.7843	47.0609	78.1226	121.238	175.154	234.242
	171.2	80.9615	135.448	219.764	326.092	430.614	509.031			172.5	26.885	47.0765	77.6108	120.918	174.996	234.17
	171.3	80.9053	135.041	219.675	325.855	430.497	508.727			172.6	27.0397	47.0343	77.6155	121.12	174.952	234.129
	171.4	80.9216	135.178	219.456	325.934	430.753	508.928			172.7	27.1928	46.7928	77.7795	121.155	175.01	234.332
	171.5	80.8927	135.268	219.493	326.171	430.838	509.08			172.8	26.9475	47.1414	77.9984	121.408	174.913	233.867
	171.6	80.7341	135.155	219.633	326.012	430.298	508.815			172.9	26.9116	46.8429	77.5835	121.009	174.924	234.026
	171.7	80.8638	134.941	219.411	325.853	430.393	508.739			173	27.1531	46.8672	77.6163	121.097	174.992	234.311
	171.8	80.8607	134.942	219.371	325.797	430.573	508.81			173.1	26.7749	46.8281	77.9937	121.256	174.736	234.127
	171.9	80.6998	135.086	219.358	325.896	430.297	508.714			173.2	27.1639	46.75	77.3632	120.902	174.938	234.144
	172	80.8326	134.932	219.208	325.689	430.348	508.978			173.3	26.8468	46.696	77.3545	120.852	174.737	233.958
	172.1	80.6224	135.396	219.657	326.07	430.48	509.024			173.4	26.7967	46.275	77.3577	120.562	174.664	233.79
	172.2	80.5818	135.106	219.583	326.034	430.333	508.821			173.5	27.0593	46.6781	77.5624	120.866	174.856	233.899
	172.3	80.7208	134.895	219.38	325.645	430.531	508.927			173.6	27.3249	46.9031	77.7069	121.106	175.202	234.205
	172.4	80.5599	135.193	219.419	325.642	430.11	508.6			173.7	26.8062	47.057	77.6835	121.155	174.735	233.676
	172.5	80.9107	134.932	219.193	325.539	430.248	508.482			173.8	26.8608	46.8171	77.4482	120.823	174.756	233.982
	172.6	80.881	135.192	219.308	325.58	430.197	508.708			173.9	26.7412	46.9125	77.6421	120.788	174.831	234.011
	172.7	80.7412	135.207	219.303	325.706	430.039	508.508			174	26.8007	46.7468	77.2952	120.902	174.806	233.811
	172.8	80.6005	134.848	219.28	325.54	430.172	508.545			174.1	26.9672	46.8484	77.6256	121.024	174.858	234.037
	172.9	80.5005	135.089	219.343	325.627	429.919	508.578			174.2	27.1437	46.9031	77.5945	121.025	174.98	234.305
	173	80.6833	134.888	219.169	325.503	430.18	508.638			174.3	27.3092	47.1774	77.689	121.228	175.215	234.3
	173.1	81.01	134.927	219.376	325.833	430.195	508.57			174.4	26.9906	47.1421	77.7686	121.127	175.066	234.137
	173.2	80.8607	135.26	219.334	325.713	430.199	508.611			174.5	27.2436	46.8704	77.7694	120.863	175.075	234.103
	173.3	80.9123	135.067	219.237	325.711	430.105	508.875			174.6	27.1366	47.1437	77.8866	121.237	175.078	234.087
	173.4	80.6451	135.131	219.465	325.803	430.133	508.468			174.7	27.0648	47.0023	77.8132	121.226	175.039	234.155
	173.5	80.6576	135.024	219.309	325.607	429.937	508.335			174.8	27.3218	46.975	77.6586	121.004	174.948	234.187
	173.6	80.7326	134.821	219.279	325.533	430.214	508.366			174.9	26.9273	46.9414	77.7531	121.273	174.835	233.973
	173.7	80.8459	135.111	219.308	325.701	430.112	508.507			175	27.2662	46.6522	77.6029	121.1	175.297	234.502
	173.8	80.6513	135	219.337	325.664	430.058	508.35			175.1	27.1828	47.1179	77.9468	121.386	175.126	234.118
	173.9	80.6771	135.027	219.013	325.38	430.262	508.435			175.2	27.0272	47.1156	77.714	121.142	174.857	234.045
	174	80.774	134.963	219.352	325.506	429.93	508.256			175.3	27.3422	47.0538	77.8131	121.047	175.147	234.205
	174.1	80.7162	134.917	219.353	325.431	429.742	508.268			175.4	27.0733	47.1625	77.8195	121.145	175.122	234.028
	174.2	80.9349	135.009	219.036	325.317	430.146	508.235			175.5	26.9649	46.8195	77.9124	121.077	174.769	234.194
	174.3	80.7654	134.998	219.319	325.544	430.003	508.38			175.6	27.1319	46.7429	77.5874	120.992	174.902	234.256
	174.4	80.856	135.106	219.53	325.501	429.952	508.218			175.7	26.9944	47.0444	77.8108	120.93	174.81	233.679
	174.5	80.5842	134.981	219.417	325.355	429.635	508.227			175.8	27.2882	46.6085	77.5264	120.958	175.096	234.174
	174.6	80.6138	134.682	219.045	325.26	429.784	508.32			175.9	27.1108	47.0796	77.7577	121.242	174.989	234.069
	174.7	80.7084	134.941	219.193	325.412	430.03	508.169			176	27.0054	47.0032	77.7554	120.932	174.946	234.008
	174.8	80.7341	135.021	219.042	325.46	430.013	508.111			176.1	27.4789	47.0828	77.689	121.055	175.028	234.169
	174.9	80.7091	134.813	219.181	325.615	429.823	508.101			176.2	27.0194	47.3304	77.9187	121.333	174.613	233.894
	175	80.6279	134.811	219.044	325.325	429.691	508.175			176.3	27.1257	46.8969	77.6257	121.102	174.742	233.952
	175.1	80.8443	134.953	219.119	325.181	429.894	508.36			176.4	26.9265	46.8921	77.5796	121.146	174.555	233.89
	175.2	80.5248	134.745	219.171	325.305	429.799	508.281			176.5	27.0257	46.9945	77.2726	121.021	174.742	234.198
	175.3	80.7716	134.864	219.312	325.293	429.802	508.176			176.6	26.9789	46.9531	77.6897	121.26	174.838	233.745
	175.4	80.8271	134.972	219.475	325.563	429.798	508.34			176.7	26.9578	46.7867	77.5405	120.888	174.718	234.063
	175.5	80.6381	135.014	219.331	325.421	429.909	508.274			176.8	27.0624	46.9047	77.6257	120.988	174.885	233.801
	175.6	80.6404	134.701	219.191	325.274	429.803	508.037			176.9	27.3459	46.8727	77.4905	121.155	174.98	234.133
	175.7	80.538	134.679	219.076	325.159	429.681	507.868			177	27.1233	47.1469	77.4523	121.239	174.825	233.866
	175.8	80.5107	134.77	218.929	324.902	429.672	508.182			177.1	26.9342	46.7944	77.8241	121.221	174.49	233.81
	175.9	80.8389	134.719	219.264	325.168	429.885	508.138			177.2	27.2069	46.6593	77.5483	121.032	174.862	233.946
	176	80.9279	135.132	219.14	325.375	429.698	508.193			177.3	27.2607	46.8491	77.7522	121.04	175.057	233.881
	176.1	80.6599	135.06	219.136	325.431	429.741	508.012			177.4	27.0429	47.007	77.7428	121.177	174.926	233.869
	176.2	80.4693	134.738	219.225	325.319	429.567	507.806			177.5	27.1288	46.7039	77.5881	121.105	174.935	233.916
	176.3	80.6459	134.697	218.943	325.005	429.649	507.727			177.6	27.4725	47.1023	77.7593	121.218	174.828	233.869
	176.4	80.6169	134.769	219.08	325.149	429.334	507.859			177.7	27.1304	47.1053	77.7701	121.219	174.64	233.562
	176.5	80.6451	134.981	218.985	325.417	429.317	508.128			177.8	27.2038	46.8102	77.6147	120.966	174.915	233.958
	176.6	80.5717	135.047	219.137	325.353	429.426	508.067			177.9	27.0086	46.9961	77.621	121.095	174.667	233.941
	176.7	80.824	134.952	218.97	325.052	429.432	507.974			178	26.9085	46.8914	77.5054	120.985	174.842	233.621
	176.8	80.4302	134.925	218.912	324.993	429.234	507.654			178.1	27.0522	46.9686	77.5233	120.911	174.664	233.808
	176.9	80.6575	134.817	218.933	324.981	429.484	507.75			178.2	27.3225	46.9156	77.546	120.744	174.989	233.916
	177	80.8412	134.738	218.971	325.228	429.59	507.868			178.3	27.2163	47.0226	77.7726	121.214	174.805	233.904
	177.1	80.4748	134.939	219.23	325.34	429.357	507.584			178.4	27.0883	46.8992	77.5654	121.041	174.739	233.729
	177.2	80.8216	134.877	219.034	324.943	429.63	507.896			178.5	27.0757	46.8718	77.6085	120.938	174.931	233.844
	177.3	80.7459	135.053	219.115	324.972	429.38	507.585			178.6	26.9647	47.1547	77.7827	121.15	174.96	234.029
	177.4	80.6599	134.666	218.805	324.889	429.304	507.644			178.7	27.0781	47.1202	77.6725	121.272	175.29	234.028
	177.5	80.5303	134.72	218.911	325.035	429.098	507.668			178.8	27.0054	47.1438	77.8109	121.243	175.207	233.719
	177.6	80.5669	134.334	219.073	324.718	429.337	507.747			178.9	27.5148	47.1359	77.6569	121.086	175.081	234.047
	177.7	80.6498	134.784	219.04	325.04	429.309	507.331			179	27.2491	47.0734	77.5546	121.205	175.014	234.009
	177.8	80.2092	134.725	218.991	324.834	428.915	507.08			179.1	27.1085	46.8914	77.7561	121.189	174.868	233.815
	177.9	80.5482	134.42	218.571	324.575	429.054	507.64			179.2	27.1351	46.9702	77.6382	121.239	174.943	233.926
	178	80.5419	134.76	218.686	324.763	429.226	507.35			179.3	26.8921	46.8531	77.5562	120.95	174.819	233.915
	178.1	80.4764	134.802	218.865	324.974	429.204	507.435			179.4	27.0984	46.9148	77.3326	120.719	174.891	233.77
	178.2	80.5177	134.695	218.625	325.006	429.021	507.386			179.5	26.6412	46.9031	77.7023	121.076	174.621	233.544
	178.3	80.4927	134.694	218.697	324.819	429.111	507.339			179.6	26.7623	46.828	77.3951	120.824	174.548	233.854
	178.4	80.524	134.866	218.804	324.905	429.088	507.479			179.7	27.0991	46.7749	77.5858	120.953	175.165	233.819
	178.5	80.9498	134.85	218.729	324.753	429.384	507.625			179.8	27.0608	47.1202	77.735	121.013	174.753	233.682
	178.6	80.8709	134.832	218.835	325.078	429.405	507.467			179.9	26.9796	47.0874	77.5217	121.013	174.871	233.746
	178.7	80.4568	134.964	218.83	325.099	429.101	507.506			180	27.3132	47.0125	77.578	121.268	174.668	233.85
	178.8	80.5013	134.745	218.797	324.556	428.977	507.371			180.1	27.1694	47.0813	77.6671	120.941	174.979	233.988
	178.9	80.7974	134.428	218.793	324.789	429.176	507.342			180.2	27.0531	47.2234	77.8694	121.141	174.683	234.104
	179	80.5709	134.653	218.726	324.869	429.294	507.302			180.3	27.1647	47.0485	77.5374	121.198	174.825	233.843
	179.1	80.4974	134.673	218.59	324.576	428.946	507.146			180.4	26.8405	46.9709	77.5905	121.262	174.945	233.744
	179.2	80.4498	134.678	218.54	324.715	428.784	507.288			180.5	27.0054	47.0226	77.8834	120.999	174.669	233.723
	179.3	80.3779	134.531	218.762	324.574	428.975	507.223			180.6	27.2094	46.8711	77.6937	121.028	174.813	233.768
	179.4	80.5037	134.395	218.701	324.58	428.782	507.276			180.7	27.167	46.8516	77.6469	120.922	174.684	233.541
	179.5	80.5302	134.799	218.677	324.73	428.985	507.226			180.8	27.1639	46.814	77.4866	120.88	174.639	233.918
	179.6	80.5623	134.703	218.715	324.73	428.873	507.422			180.9	27.1882	47.0187	77.8999	121.027	174.843	233.822
	179.7	80.4646	134.529	218.557	324.551	428.599	507.015			181	27.0196	47.0844	77.9429	121.041	174.792	233.611
	179.8	80.6349	134.402	218.427	324.542	428.773	507.086			181.1	27.2912	47.1016	77.8202	120.984	174.864	233.921
	179.9	80.4568	134.56	218.566	324.557	428.937	507.112			181.2	27.1436	47.3445	77.9124	121.005	174.612	233.725
	180	80.6052	134.423	218.597	324.633	428.957	507.108			181.3	27.0656	46.8069	77.6224	120.926	174.693	233.726
	180.1	80.6482	134.657	218.804	324.556	428.79	507.516			181.4	27.2147	46.9554	77.6772	120.814	174.753	233.954
	180.2	80.5334	134.679	218.952	324.981	428.823	507.126			181.5	27.4555	46.9734	77.9037	120.919	174.836	233.879
	180.3	80.3678	134.475	218.597	324.48	428.401	506.914			181.6	27.3616	47.2351	77.9944	120.847	175.179	234.089
	180.4	80.2217	134.299	218.566	324.174	428.645	506.964			181.7	26.9553	47.1343	78.0054	121.145	174.781	233.584
	180.5	80.6591	134.213	218.349	324.237	429.041	507.269			181.8	27.1187	46.7944	77.5507	121.021	174.571	233.657
	180.6	80.3865	134.744	218.852	324.788	428.659	506.834			181.9	27.0601	46.9922	77.735	120.865	174.825	233.801
	180.7	80.46	134.528	218.491	324.57	428.669	506.894			182	27.0718	46.8484	77.5608	120.977	174.761	233.637
	180.8	80.574	134.517	218.534	324.446	428.668	506.958			182.1	27.2257	46.5765	77.6249	120.977	174.94	234.034
	180.9	80.3068	134.69	218.472	324.546	428.794	506.922			182.2	27.1865	46.9203	77.6906	121.087	174.84	233.705
	181	80.3982	134.631	218.601	324.55	428.736	506.872			182.3	27.0585	46.7788	77.7975	120.975	174.99	233.729
	181.1	80.424	134.353	218.071	324.408	428.806	506.961			182.4	27.2085	46.8475	77.803	120.944	174.787	233.641
	181.2	80.6795	134.622	218.265	324.383	428.708	507.031			182.5	27.2076	46.7734	77.696	121.018	174.985	233.656
	181.3	80.5052	134.402	218.36	324.16	428.76	507.037			182.6	26.9788	46.9741	77.7733	121.108	174.887	233.818
	181.4	80.6037	134.5	218.66	324.499	428.56	506.857			182.7	27.2421	46.9805	77.9624	121.259	174.985	233.841
	181.5	80.6498	134.5	218.524	324.479	428.571	506.952			182.8	27.2491	47.0703	77.9335	121.237	174.734	234.07
	181.6	80.2256	134.62	218.529	324.399	428.406	506.658			182.9	27.3648	47.1563	77.9601	121.023	174.888	233.751
	181.7	80.5927	134.45	218.237	324.052	428.674	506.992			183	27.0444	47.111	77.6663	121.033	174.694	233.635
	181.8	80.2224	134.532	218.663	324.274	428.392	506.571			183.1	27.1094	46.7687	77.4882	120.694	174.812	233.93
	181.9	80.3443	134.341	218.176	323.971	428.705	506.766			183.2	27.2639	46.9789	77.6678	121.077	174.546	233.706
	182	80.3326	134.342	218.398	324.121	428.674	506.858			183.3	27.2062	46.7875	77.5389	120.931	174.61	233.795
	182.1	80.6998	134.295	218.332	324.494	428.599	506.943			183.4	26.9937	46.8945	77.8108	120.983	174.574	233.345
	182.2	80.367	134.742	218.664	324.528	428.361	506.599			183.5	27.0928	46.6515	77.6288	120.749	174.691	233.345
	182.3	80.4333	134.716	218.631	324.184	428.687	506.871			183.6	27.1094	46.7039	77.6327	120.867	174.667	233.512
	182.4	80.3451	134.677	218.654	324.262	428.408	506.565			183.7	27.0405	46.6375	77.4187	120.952	174.535	233.533
	182.5	80.5365	134.267	218.358	324.042	428.444	506.607			183.8	27.0492	46.7679	77.4827	120.882	174.514	233.515
	182.6	80.7575	134.461	218.111	324.136	428.615	506.936			183.9	26.8257	46.8328	77.5374	120.905	174.671	233.486
	182.7	80.7903	134.845	218.433	324.542	428.551	506.587			184	27.1641	46.9281	77.6733	120.959	174.462	233.698
	182.8	80.5154	134.427	218.562	324.186	428.326	506.727			184.1	27.1906	47.1016	77.478	120.921	174.739	233.589
	182.9	80.6232	134.508	218.237	324.024	428.304	506.81			184.2	27.4311	47.0077	77.4326	121.004	174.727	233.623
	183	80.5982	134.604	218.509	324.421	428.172	506.7			184.3	27.3211	47.1321	77.8866	120.909	174.911	233.531
	183.1	80.5881	134.467	218.329	324.084	428.298	506.291			184.4	27.3342	46.9359	77.785	120.827	174.635	233.758
	183.2	80.4342	134.255	218.071	323.808	428.277	506.274			184.5	27.2476	46.8475	77.9443	121.036	174.542	233.59
	183.3	80.5732	134.315	218.147	323.719	428.232	506.365			184.6	27.3147	46.7179	77.7162	121.222	174.614	233.508
	183.4	80.5357	134.609	218.254	323.906	428.012	506.342			184.7	27.3468	47.032	77.814	121.111	174.771	233.847
	183.5	80.3505	134.406	218.244	324.021	428.387	506.477			184.8	27.3717	47.171	78.1709	121.234	174.726	233.65
	183.6	80.2092	134.281	218.026	324.277	427.933	506.386			184.9	27.0695	47.1218	77.7991	121.02	174.558	233.57
	183.7	80.2857	134.246	217.99	323.606	428.099	506.346			185	27.1101	47.0258	77.7133	120.895	174.45	233.458
	183.8	80.3451	134.402	218.001	323.927	428.169	506.415			185.1	27.331	46.9336	77.4139	121.013	174.612	233.504
	183.9	80.4592	134.208	218.224	323.84	428.249	506.304			185.2	27.1202	46.9171	77.7975	121.098	174.677	233.697
	184	80.5888	134.416	218.251	323.857	427.851	506.33			185.3	27.1389	46.9984	77.8545	121.116	174.548	233.536
	184.1	80.3638	134.378	218.19	324.002	427.773	506.276			185.4	27.0881	46.8546	77.6522	120.985	174.903	233.576
	184.2	80.3358	134.305	218.142	323.929	427.82	506.111			185.5	27.1929	46.8218	77.6663	120.828	174.853	233.607
	184.3	80.3951	134.277	218.119	323.688	427.927	506.095			185.6	27.2289	47.0476	77.7881	121.016	174.773	233.443
	184.4	80.3818	134.326	218.093	323.745	427.946	506.348			185.7	27.5469	46.9414	77.7866	120.893	174.679	233.761
	184.5	80.2224	134.614	218.279	323.87	428.065	506.188			185.8	27.3718	47.0867	78.0171	121.154	174.642	233.668
	184.6	80.0912	134.432	217.909	323.769	427.736	505.739			185.9	27.2593	46.8617	77.6476	121.142	174.56	233.237
	184.7	80.3865	134.246	217.921	323.61	427.823	506.155			186	27.0999	46.821	77.5725	120.85	174.669	233.273
	184.8	80.3865	134.257	218.183	323.65	427.729	506.132			186.1	27.3804	47.0125	77.7874	120.883	174.781	233.437
	184.9	80.3045	134.267	218.06	323.599	427.802	505.89			186.2	27.2124	47.0133	77.6476	121.461	174.442	233.426
	185	80.0803	134.239	217.918	323.671	427.559	505.771			186.3	27.196	47.0023	77.439	121.006	174.474	233.643
	185.1	80.3974	134.102	217.757	323.516	427.803	505.981			186.4	27.3585	46.7711	77.8374	121.176	174.674	233.5
	185.2	80.5912	134.17	218.077	323.719	428.045	506.068			186.5	27.5279	46.8983	77.853	121.13	174.773	233.593
	185.3	80.5958	134.416	218.322	323.871	428.055	506.092			186.6	27.0577	47.1375	77.9921	121.348	174.691	233.509
	185.4	80.4998	134.288	218.312	323.906	427.839	506.066			186.7	27.3507	47.0952	77.6304	121.152	174.81	233.755
	185.5	79.9873	134.144	218.244	323.822	427.455	505.685			186.8	27.3296	47.0352	77.8585	121.084	174.48	233.54
	185.6	80.3544	133.886	217.933	323.624	427.883	505.863			186.9	26.9679	46.9203	77.6569	120.851	174.38	233.262
	185.7	80.6341	134.342	218.061	323.71	427.738	506.041			187	27.4171	46.9867	77.5537	120.968	174.555	233.371
	185.8	80.1544	134.254	217.981	323.639	427.633	505.779			187.1	27.4999	47.1234	77.5702	121.225	174.671	233.489
	185.9	80.2388	134.062	217.856	323.703	427.562	506.002			187.2	27.1749	47.1781	77.6796	120.895	174.629	233.798
	186	80.342	134.127	217.941	323.52	427.587	505.91			187.3	27.4452	47.014	77.7623	121.047	174.344	233.592
	186.1	80.5943	134.067	218.021	323.644	427.671	506.146			187.4	27.3461	47.1694	77.7256	121.168	174.659	233.701
	186.2	80.1709	134.297	218.157	323.671	427.217	505.681			187.5	27.3765	47.1914	77.7234	121.091	174.607	233.67
	186.3	80.0404	134.021	217.867	323.521	427.536	505.713			187.6	27.2515	46.9954	77.7117	121.102	174.71	233.508
	186.4	80.4099	134.12	217.603	323.31	427.594	505.914			187.7	27.1162	46.907	77.7562	121.116	174.622	233.569
	186.5	80.5771	134.096	217.838	323.728	427.597	505.831			187.8	27.0281	46.9343	77.8193	121.119	174.513	233.364
	186.6	80.3912	134.185	217.983	323.622	427.297	505.639			187.9	27.342	46.7789	77.3921	120.647	174.629	233.485
	186.7	80.3771	134.099	217.856	323.296	427.599	505.852			188	27.249	47.0405	77.6279	120.838	174.634	233.483
	186.8	80.1912	134.285	217.937	323.464	427.383	505.842			188.1	27.1483	46.9897	77.5225	120.836	174.448	233.358
	186.9	80.5388	134.099	217.906	323.547	427.704	505.846			188.2	27.3281	46.7968	77.5803	120.802	174.542	233.233
	187	80.1225	134.183	218.052	323.789	427.755	505.654			188.3	27.4945	47.0258	77.7117	121.184	174.585	233.312
	187.1	80.4576	134.214	217.701	323.563	427.551	505.878			188.4	27.5288	47.0195	77.6859	121.04	174.521	233.44
	187.2	80.299	134.582	217.929	323.82	427.535	505.529			188.5	27.3953	47.0813	77.5991	121.02	174.721	233.245
	187.3	80.4005	134.24	218.055	323.428	427.33	505.425			188.6	27.3406	47.0007	77.7257	121.119	174.871	233.394
	187.4	80.3701	134.066	217.945	323.273	427.428	505.376			188.7	27.2225	47.3367	78.0936	121.232	174.413	233.351
	187.5	80.3747	134.2	217.705	323.36	427.689	505.573			188.8	27.1437	47.0593	77.7092	120.973	174.199	233.293
	187.6	80.2255	134.328	217.872	323.474	427.494	505.513			188.9	27.3702	46.6071	77.464	120.684	174.31	233.165
	187.7	80.0381	134.313	217.958	323.263	427.193	505.632			189	27.5718	46.8422	77.4382	120.754	174.568	233.644
	187.8	80.0865	134.135	217.658	323.482	427.28	505.472			189.1	27.3225	47.15	77.9335	121.076	174.765	233.597
	187.9	80.4568	134.102	217.562	323.192	427.49	505.591			189.2	27.0959	47.2531	77.7272	121.051	174.54	233.424
	188	80.2864	134.14	217.819	323.313	427.25	505.425			189.3	27.2749	46.8796	77.5928	120.962	174.752	233.604
	188.1	79.9552	134.06	217.475	323.11	427.237	505.233			189.4	27.1905	47.1874	77.5796	121.177	174.68	233.375
	188.2	80.4779	133.939	217.494	323.336	427.387	505.538			189.5	27.407	47.0913	77.6224	120.999	174.517	233.09
	188.3	80.706	134.161	217.905	323.429	427.622	505.669			189.6	27.4484	47.2164	77.6492	121.056	174.542	233.436
	188.4	80.2623	134.349	217.908	323.668	427.392	505.442			189.7	27.1335	47.2758	77.6709	121.177	174.6	233.048
	188.5	80.417	134.25	217.807	323.056	427.219	505.512			189.8	27.4827	47.0055	77.5311	121.062	174.706	233.312
	188.6	80.1099	134.181	217.814	323.122	427.337	505.224			189.9	27.4413	47.0842	77.6302	121.091	174.829	233.399
	188.7	80.4256	134.136	217.819	323.301	427.238	505.612			190	27.3656	46.975	77.592	120.931	174.729	233.395
	188.8	80.4974	134.092	217.721	323.471	427.06	505.358			190.1	27.2225	47.0383	77.5922	121.253	174.589	233.453
	188.9	80.4029	134.096	217.879	323.371	427.499	505.337			190.2	27.0569	47.0999	77.7037	121.113	174.494	233.122
	189	80.0646	134.371	218.029	323.224	426.886	504.92			190.3	27.2507	47.0656	77.5709	121.009	174.467	233.058
	189.1	80.081	133.977	217.52	322.738	427.076	505.068			190.4	27.2241	46.9695	77.5764	121.047	174.685	233.365
	189.2	80.063	133.998	217.658	322.926	427.105	505.127			190.5	27.2781	46.9836	77.5874	121.088	174.829	233.343
	189.3	80.1552	134.031	217.637	322.86	427.132	504.867			190.6	27.3702	47.0718	77.9296	121.122	174.626	233.351
	189.4	80.3208	134.041	217.796	322.956	427.157	505.246			190.7	27.2023	47.0765	77.8788	120.932	174.538	233.126
	189.5	80.5162	134.069	217.612	322.985	427.279	505.545			190.8	27.3226	47.1085	77.6561	120.933	174.777	233.509
	189.6	80.5342	134.213	217.809	323.432	427.141	505.448			190.9	27.3804	46.9562	77.7882	121.034	174.716	233.451
	189.7	80.538	134.042	217.719	323.228	427.436	505.37			191	27.3827	47.2554	77.728	120.994	174.708	233.309
	189.8	80.5123	134.37	218.046	323.256	427.013	505.175			191.1	27.3445	46.9077	77.6835	121.024	174.633	233.198
	189.9	80.4295	134.014	217.607	323.256	426.871	504.949			191.2	27.4109	47.0961	77.632	121.159	174.53	233.178
	190	80.3537	134.197	217.588	323.067	426.84	505.109			191.3	27.2272	47.0242	77.689	121.092	174.567	233.262
	190.1	80.3044	133.897	217.54	323.092	426.956	504.956			191.4	27.3905	46.8718	77.4912	121.136	174.684	233.378
	190.2	80.1326	134.059	217.609	323.091	426.755	504.931			191.5	27.2085	46.9718	77.7616	121.021	174.642	233.455
	190.3	80.1919	133.867	217.433	322.9	426.849	504.846			191.6	27.1288	46.9249	77.5983	120.713	174.457	233.234
	190.4	80.2826	134.082	217.437	322.971	426.837	504.894			191.7	27.2507	47.0804	77.7023	120.936	174.568	233.084
	190.5	80.331	134.05	217.517	323.004	426.89	504.899			191.8	27.2625	46.9883	77.6437	121.192	174.451	233.011
	190.6	80.4412	133.831	217.503	322.887	426.834	504.968			191.9	27.0109	46.679	77.4429	120.981	174.339	233.104
	190.7	80.4482	134.024	217.552	322.951	427.124	504.933			192	27.2819	47.0742	77.7202	121.051	174.448	233.343
	190.8	80.2686	133.995	217.587	323.164	426.894	504.863			192.1	27.5695	47.2593	77.903	120.891	174.787	233.529
	190.9	80.1522	133.808	217.334	323.021	426.544	504.75			192.2	27.0922	47.071	78.0491	121.232	174.372	232.95
	191	80.3318	133.801	217.426	322.849	426.773	504.936			192.3	27.3225	46.6453	77.5398	120.912	174.587	233.222
	191.1	80.4443	134.004	217.537	323.043	426.917	505.214			192.4	27.4194	47.1641	77.6311	120.791	174.698	233.207
	191.2	80.1802	134.141	217.671	322.771	426.915	504.884			192.5	27.6444	47.1132	77.7545	121.046	174.566	233.186
	191.3	80.1936	134.113	217.511	322.907	426.748	504.547			192.6	27.3461	47.1194	77.8514	120.974	174.548	233.08
	191.4	80.3787	133.613	217.139	322.68	426.651	504.755			192.7	27.2585	47.0046	77.5562	121.102	174.666	233.142
	191.5	80.3005	134.106	217.464	322.738	426.752	504.819			192.8	27.1819	47.1694	77.6866	120.88	174.489	233.064
	191.6	80.1076	134.12	217.644	322.771	426.533	504.656			192.9	27.1171	46.9905	77.7303	120.801	174.488	233.02
	191.7	80.192	133.618	217.491	322.735	426.808	504.888			193	27.1719	46.9734	77.4452	120.984	174.63	233.215
	191.8	80.1029	134.046	217.543	322.938	426.529	504.532			193.1	27.4404	47.1195	77.9272	121.224	174.844	233.611
	191.9	80.0115	133.738	217.333	322.647	426.284	504.394			193.2	27.1858	47.4812	78.0693	121.319	174.742	233.436
	192	80.3239	133.578	217.143	322.511	426.617	504.476			193.3	27.3086	47.3007	77.9436	121.231	174.614	233.249
	192.1	80.0623	133.742	217.435	322.749	426.429	504.505			193.4	27.1	47.0945	77.9539	121.276	174.095	232.915
	192.2	79.9904	133.612	217.291	322.448	426.311	504.489			193.5	27.1562	46.8571	77.4288	120.721	174.354	232.944
	192.3	80.5943	133.534	217.229	322.389	426.737	504.832			193.6	27.3617	46.7992	77.4381	120.771	174.487	233.328
	192.4	80.2966	134.095	217.36	322.729	426.576	504.577			193.7	27.0803	47.2109	77.5874	121.088	174.585	233.443
	192.5	80.0029	133.824	217.21	322.767	426.535	504.343			193.8	27.3093	47.0171	77.8873	120.923	174.406	233.397
	192.6	80.3599	133.83	217.244	322.573	426.436	504.568			193.9	27.2492	46.975	77.7046	121.009	174.502	233.349
	192.7	80.0779	134.038	217.599	322.678	426.449	504.601			194	27.4123	46.8914	77.6569	120.874	174.573	233.204
	192.8	79.949	134.051	217.415	322.791	426.371	504.383			194.1	27.2897	47.3601	77.7373	120.98	174.638	233.269
	192.9	80.2247	133.905	217.033	322.488	426.625	504.558			194.2	27.1561	47.1281	77.9257	121.012	174.521	233.212
	193	79.9599	133.724	217.233	322.359	426.276	504.336			194.3	27.5945	46.9656	77.7639	120.93	174.712	233.376
	193.1	79.7185	133.831	217.231	322.321	426.062	504.097			194.4	27.2297	47.1772	77.7999	120.932	174.203	233.162
	193.2	80.0896	133.68	217.012	322.172	426.186	504.236			194.5	27.2703	46.9257	77.5288	121.088	174.749	233.24
	193.3	80.017	133.77	216.994	322.563	426.079	504.175			194.6	27.3014	47.2437	77.6936	121.116	174.65	233.019
	193.4	80.0349	133.731	217.096	322.396	426.103	504.389			194.7	27.3312	47.285	77.6396	120.794	174.827	233.32
	193.5	80.0662	133.638	217.357	322.36	426.268	504.34			194.8	27.1296	47.3281	77.7327	120.939	174.57	233.165
	193.6	80.0302	133.65	217.207	322.412	426.321	504.339			194.9	27.0171	46.9874	77.4935	120.849	174.335	232.857
	193.7	80.3068	133.814	216.931	322.309	426.414	504.318			195	27.3514	46.7281	77.4718	120.599	174.715	233.133
	193.8	80.0881	133.676	217.227	322.429	425.906	503.773			195.1	27.3436	46.8906	77.6726	120.899	174.582	232.972
	193.9	80.0747	133.556	216.746	322.036	426.166	504.321			195.2	27.3109	46.964	77.7662	120.946	174.529	233.091
	194	80.0248	133.75	217.202	322.437	426.131	503.928			195.3	27.053	47.0914	77.7179	120.76	174.349	232.93
	194.1	79.8896	133.765	216.921	322.212	425.968	503.903			195.4	26.9898	47.1312	77.7358	120.941	174.318	232.81
	194.2	80.0396	133.533	216.674	321.928	426.026	504.125			195.5	27.246	47.0148	77.3724	120.737	174.474	233.214
	194.3	80.3083	133.693	216.996	322.245	426.523	504.23			195.6	27.3101	47.0842	77.9967	121.04	174.532	233.072
	194.4	80.1459	133.924	217.165	322.587	426.117	504.117			195.7	27.3569	46.8718	77.7092	121.066	174.531	233.106
	194.5	80.1467	133.725	217.065	322.365	425.941	504.179			195.8	27.1921	46.8961	77.8757	120.938	174.544	232.924
	194.6	80.0701	133.695	217.013	322.161	425.95	504.37			195.9	26.8468	46.9991	77.7671	120.989	174.526	233.025
	194.7	80.063	133.61	216.753	322.212	426.055	503.921			196	27.3343	47.0453	77.5585	120.941	174.384	233.263
	194.8	79.9693	133.495	217.263	322.37	425.912	503.942			196.1	27.0757	47.293	77.9218	121.123	174.329	232.961
	194.9	80.0927	133.518	217.09	322.197	425.895	503.891			196.2	27.1429	47.189	77.6202	120.862	174.379	232.892
	195	79.9522	133.711	217.112	322.071	425.54	503.711			196.3	27.1491	46.9125	77.7108	120.901	174.44	232.967
	195.1	80.1849	133.303	216.627	321.867	425.937	504.242			196.4	27.1898	47.0421	77.4873	120.741	174.408	232.943
	195.2	80.1896	133.857	216.859	322.278	425.993	503.882			196.5	27.2757	47.1749	77.4608	120.895	174.651	233.238
	195.3	80.245	133.574	216.856	322.269	426.011	503.934			196.6	27.3818	47.1953	77.8422	120.972	174.785	233.346
	195.4	80.1747	133.722	216.983	322.245	426.163	504.082			196.7	27.3765	47.2609	77.8694	120.932	174.564	233.108
	195.5	80.0802	133.823	216.854	322.343	425.781	503.928			196.8	27.3046	47.2024	77.8312	121.172	174.478	233.004
	195.6	80.0154	133.549	216.873	321.942	425.789	503.962			196.9	27.3921	46.9437	77.6108	120.923	174.72	233.14
	195.7	79.9622	133.478	216.968	321.796	425.619	503.766			197	27.4429	47.0781	77.9631	120.865	174.5	233.103
	195.8	80.0255	133.385	216.811	321.78	426.007	503.623			197.1	27.1937	47.1561	77.7646	120.86	174.573	233.258
	195.9	79.8287	133.452	216.772	321.94	425.651	503.605			197.2	27.339	47.25	77.8319	121.127	174.327	233.147
	196	80.1904	133.336	216.649	321.778	425.646	503.605			197.3	27.0265	47.1672	77.8358	121.109	174.304	232.721
	196.1	80.2834	133.43	216.796	321.834	425.799	503.866			197.4	27.0311	46.8984	77.6843	120.804	174.342	232.934
	196.2	80.2029	133.795	216.833	321.939	425.662	503.85			197.5	27.2921	47.1149	77.8491	120.984	174.678	233.128
	196.3	80.1872	133.483	216.631	321.779	425.726	503.704			197.6	27.2584	47.3274	77.8804	121.156	174.348	233.026
	196.4	80.2701	133.555	216.922	321.996	425.973	503.674			197.7	27.4077	47.1492	77.9491	121.126	174.649	233.062
	196.5	80.1162	133.629	216.661	321.977	425.52	503.579			197.8	27.3975	47.1897	77.8459	121.119	174.458	232.922
	196.6	80.249	133.667	216.732	321.896	425.53	503.509			197.9	27.1382	47.0334	77.7467	121.022	174.343	232.857
	196.7	80.0458	133.581	216.693	321.836	425.594	503.682			198	27.5335	47.0618	77.4132	120.889	174.721	233.275
	196.8	79.9943	133.568	216.88	322.056	425.516	503.643			198.1	27.5031	47.0125	77.8951	121.271	174.789	233.195
	196.9	80.0069	133.58	216.997	322.108	425.5	503.8			198.2	27.1647	47.3335	77.8062	121.176	174.442	232.873
	197	80.0654	133.542	216.713	321.913	425.439	503.518			198.3	27.1835	47.0452	77.7889	120.888	174.511	232.917
	197.1	79.9514	133.395	216.648	321.937	425.547	503.386			198.4	26.8124	47.2319	77.8702	121.004	174.139	232.619
	197.2	80.1693	133.582	216.536	321.694	425.72	503.751			198.5	27.3867	46.6602	77.4327	120.753	174.688	233.17
	197.3	80.2248	133.688	216.823	321.764	425.56	503.694			198.6	27.3944	47.0953	77.8875	120.946	174.593	233.112
	197.4	80.0623	133.614	217.006	321.818	425.497	503.287			198.7	27.4249	47.1617	77.8225	120.991	174.556	233.068
	197.5	79.935	133.567	216.697	321.84	425.243	503.298			198.8	27.2343	47.1921	77.8687	121.144	174.401	233.044
	197.6	80.2419	133.349	216.522	321.59	425.66	503.536			198.9	27.0413	46.9672	77.7311	120.98	174.248	232.694
	197.7	80.2615	133.668	216.651	321.925	425.493	503.361			199	27.7335	47.1046	77.442	120.802	174.658	233.151
	197.8	80.0818	133.535	216.894	321.757	425.326	503.387			199.1	27.2914	47.1602	78.078	121.173	174.557	233.131
	197.9	80.424	133.209	216.67	321.54	425.76	503.479			199.2	27.3053	47.0906	77.8859	120.919	174.369	232.882
	198	80.3247	133.646	216.828	322.006	425.644	503.497			199.3	27.464	47.057	77.8639	120.799	174.384	232.742
	198.1	80.1021	133.704	216.638	321.952	425.407	503.395			199.4	27.3952	47.1086	77.746	121.005	174.515	232.99
	198.2	80.5115	133.49	216.567	321.549	425.581	503.349			199.5	27.4272	47.257	77.853	121.049	174.333	232.966
	198.3	80.0888	133.467	216.774	321.742	425.469	503.339			199.6	27.274	47.0789	77.453	120.943	174.278	232.836
	198.4	80.056	133.552	216.533	321.581	425.414	503.175			199.7	27.5015	47.157	77.71	121.264	174.504	232.919
	198.5	79.9427	133.593	216.694	321.653	425.276	502.993			199.8	27.3921	47.4352	77.9523	120.999	174.41	232.666
	198.6	79.9841	133.588	216.579	321.373	425.151	503.286			199.9	27.2492	46.9977	77.8429	121.062	174.197	232.993
	198.7	79.7756	133.467	216.502	321.424	425.216	502.871			200	27.3358	46.9164	77.5507	120.942	174.653	232.939
	198.8	80.2185	133.151	216.515	321.291	425.562	503.235			200.1	27.3046	47.0867	77.7874	120.863	174.421	232.704
	198.9	80.2216	133.691	216.626	321.683	425.586	503.13			200.2	27.2999	47.0077	77.7733	121.011	174.287	232.711
	199	80.0677	133.372	216.68	321.456	425.23	503.029			200.3	27.2499	46.9874	77.5366	120.965	174.199	232.556
	199.1	79.838	133.374	216.887	321.594	424.987	502.958			200.4	27.4491	46.6655	77.5217	120.842	174.627	232.88
	199.2	80.2537	133.151	216.475	321.403	425.204	503.027			200.5	27.1608	47.1147	77.7959	121.063	174.153	232.6
	199.3	80.0623	133.317	216.488	321.689	425.059	502.957			200.6	27.2834	46.9124	77.2592	120.641	174.391	232.803
	199.4	80.0614	133.203	216.433	321.531	425.334	503.019			200.7	27.1312	47.2092	77.5826	120.821	174.53	232.775
	199.5	80.1545	133.488	216.433	321.553	425.181	503.229			200.8	27.2742	47.1461	77.5789	121.033	174.289	232.807
	199.6	80.2592	133.37	216.648	321.584	425.083	503.211			200.9	27.2976	46.9515	77.4858	120.665	174.532	232.757
[truncated: 754 more rows]

## Sheet: Figure 1c
	Competative binding between 6C5 and 4B10
		6C5 as the first injection						4B10 as the second injection
	Time (sec)	6C5 // 6C5	6C5 // 4B10	6C5 // 1A1	1A1 // 1A1	1A1 // 4B10		4B10 // 4B10	4B10 // 6C5	4B10 // 1A1	1A1 // 1A1	1A1 // 6C5
	1	1.486	-11.569	-11.022	2.65833	0.647827		-12.58	-0.044	-0.375	2.65833	1.74268
	2	1.402	-11.696	-11.049	2.62952	0.657227		-12.538	-0.051	-0.379	2.62952	1.74768
	3	1.477	-11.783	-11.034	2.60083	0.707031		-12.526	0.004	-0.306	2.60083	1.66797
	4	1.463	-11.654	-10.953	2.60547	0.75647		-12.447	-0.036	-0.297	2.60547	1.86255
	5	1.492	-11.646	-10.996	2.57581	0.674072		-12.516	-0.122	-0.319	2.57581	1.79138
	6	1.439	-11.782	-11.127	2.54321	0.684082		-12.555	-0.19	-0.442	2.54321	1.67517
	7	1.378	-11.799	-11.229	2.51172	0.600342		-12.607	-0.227	-0.566	2.51172	1.57544
	8	1.431	-11.768	-11.146	2.61389	0.614746		-12.545	-0.169	-0.423	2.61389	1.65051
	9	1.346	-11.797	-11.195	2.52197	0.715454		-12.555	-0.217	-0.44	2.52197	1.73157
	10	1.265	-11.868	-11.286	2.40894	0.460938		-12.62	-0.295	-0.578	2.40894	1.64514
	11	1.336	-11.88	-11.344	2.36707	0.460693		-12.692	-0.356	-0.642	2.36707	1.50867
	12	1.307	-11.859	-11.254	2.39087	0.565674		-12.55	-0.298	-0.483	2.39087	1.6134
	13	1.27	-11.93	-11.265	2.37427	0.641724		-12.551	-0.341	-0.653	2.37427	1.6095
	14	1.165	-11.959	-11.366	2.3551	0.603882		-12.594	-0.378	-0.592	2.3551	1.5625
	15	1.201	-11.963	-11.418	2.37036	0.581299		-12.621	-0.442	-0.638	2.37036	1.55139
	16	1.159	-11.962	-11.498	2.37561	0.477051		-12.593	-0.416	-0.683	2.37561	1.56458
	17	1.203	-12.071	-11.525	2.24988	0.644043		-12.513	-0.465	-0.705	2.24988	1.47534
	18	1.162	-12.022	-11.534	2.27039	0.549561		-12.531	-0.336	-0.723	2.27039	1.48425
	19	1.206	-12.044	-11.513	2.2699	0.595581		-12.51	-0.416	-0.656	2.2699	1.45374
	20	1.183	-12.057	-11.516	2.17822	0.51062		-12.491	-0.48	-0.677	2.17822	1.44336
	21	1.077	-12.08	-11.541	2.15332	0.537964		-12.463	-0.549	-0.749	2.15332	1.4552
	22	1.172	-12.109	-11.486	2.21899	0.577515		-12.408	-0.524	-0.821	2.21899	1.56567
	23	1.15	-12.205	-11.51	2.14001	0.501221		-12.532	-0.488	-0.757	2.14001	1.52722
	24	1.171	-12.136	-11.494	2.15173	0.562866		-12.587	-0.494	-0.746	2.15173	1.40381
	25	1.107	-12.149	-11.528	2.0625	0.512817		-12.49	-0.503	-0.798	2.0625	1.44788
	26	1.105	-12.264	-11.59	2.00256	0.503174		-12.496	-0.547	-0.883	2.00256	1.521
	27	1.03	-12.296	-11.589	1.92322	0.516602		-12.506	-0.574	-0.906	1.92322	1.42163
	28	1.043	-12.3	-11.606	1.91125	0.464111		-12.621	-0.593	-0.858	1.91125	1.41223
	29	1.049	-12.189	-11.65	1.96692	0.462158		-12.641	-0.709	-0.894	1.96692	1.3374
	30	1.068	-12.264	-11.72	1.77832	0.403442		-12.692	-0.727	-1.03	1.77832	1.22327
	31	1.04	-12.263	-11.723	1.78711	0.406616		-12.568	-0.659	-1.011	1.78711	1.23645
	32	0.895	-12.475	-11.837	4.18994	14.0626		-0.573	16.682	15.518	4.18994	2.28296
	33	0.96	-12.448	-11.818	-10.9817	-23.6112		-38.985	-34.64	-35.571	-10.9817	-12.3137
	34	16.753	5.237	4.091	1.81311	-2.495		5.604	14.929	14.484	1.81311	0.478638
	35	-8.503	-24.765	-23.447	-2.22937	-3.60059		27.865	35.205	34.193	-2.22937	-3.4126
	36	34.6	21.274	21.927	-0.625244	-1.89087		47.807	54.768	53.881	-0.625244	-1.68542
	37	61.807	49.354	50.135	0.334839	-0.874878		64.687	71.237	70.558	0.334839	-0.575195
	38	86.448	74.692	75.578	0.882202	-0.376709		79.281	85.614	85.006	0.882202	0.0919189
	39	108.388	97.215	98.096	1.27588	0.0985107		92.198	98.316	97.771	1.27588	0.435059
	40	128.352	117.773	118.599	1.47961	0.319336		103.898	109.711	109.283	1.47961	0.73999
	41	146.526	136.464	137.269	1.54626	0.428711		114.513	120.019	119.592	1.54626	0.903564
	42	163.15	153.707	154.522	1.64258	0.501587		124.033	129.396	129.044	1.64258	0.998657
	43	178.597	169.738	170.517	1.6886	0.558472		132.977	138.157	137.645	1.6886	0.970215
	44	193.047	184.396	185.252	1.67725	0.609253		141.19	146.091	145.708	1.67725	0.979126
	45	206.211	198.177	198.97	1.85535	0.668335		148.88	153.61	153.279	1.85535	1.09363
	46	218.772	211.042	211.863	1.89026	0.771851		155.999	160.669	160.326	1.89026	1.13208
	47	230.509	223.034	223.786	1.80908	0.814575		162.66	167.235	166.821	1.80908	1.05811
	48	241.41	234.318	235.024	1.8551	0.804077		168.913	173.371	173.121	1.8551	1.08289
	49	251.699	244.866	245.584	1.85718	0.806519		174.856	179.087	178.883	1.85718	1.09534
	50	261.356	254.812	255.456	1.79004	0.773926		180.475	184.653	184.439	1.79004	1.13757
	51	270.548	264.123	264.878	1.89221	0.763306		185.728	189.822	189.657	1.89221	1.17578
	52	279.225	272.956	273.614	1.79675	0.82019		190.765	194.774	194.577	1.79675	1.14282
	53	287.274	281.286	281.786	1.81519	0.824707		195.651	199.526	199.304	1.81519	1.09082
	54	294.954	289.263	289.539	1.83508	0.869263		200.238	203.956	203.885	1.83508	1.17517
	55	302.351	296.788	296.864	1.86719	0.798706		204.65	208.228	208.153	1.86719	1.07043
	56	309.378	303.943	303.807	1.84009	0.854126		208.839	212.417	212.31	1.84009	1.1792
	57	316.027	310.742	310.413	1.86108	0.818604		212.846	216.352	216.174	1.86108	1.0614
	58	322.364	317.171	316.746	1.92749	0.92627		216.745	220.222	219.99	1.92749	1.10425
	59	328.38	323.437	322.535	1.88	0.952637		220.438	223.697	223.609	1.88	1.10327
	60	334.2	329.358	328.386	1.91772	0.908569		223.994	227.276	227.107	1.91772	1.13184
	61	339.709	335.098	334.39	1.89587	0.820923		227.408	230.727	230.55	1.89587	1.06238
	62	344.963	340.552	339.888	1.93921	0.951294		230.778	233.976	233.736	1.93921	1.14075
	63	350.072	345.807	345.184	1.89148	0.868164		233.967	237.07	236.889	1.89148	1.07178
	64	354.981	350.795	350.303	1.84937	0.846558		236.989	240.094	239.911	1.84937	1.03711
	65	359.641	355.584	355.186	1.88306	0.949829		239.953	242.994	242.816	1.88306	1.06055
	66	364.156	360.206	359.88	1.87878	0.954346		242.948	245.835	245.669	1.87878	0.974121
	67	368.609	364.624	364.341	1.95361	0.848633		245.721	248.625	248.407	1.95361	0.968506
	68	372.834	368.944	368.621	1.97314	0.925659		248.402	251.286	251.111	1.97314	0.978638
	69	376.818	373.144	372.784	1.92322	0.859375		251.074	253.786	253.711	1.92322	0.942017
	70	380.634	377.012	376.873	1.82166	0.937378		253.59	256.413	256.202	1.82166	0.957397
	71	384.357	380.863	380.755	1.86377	0.866577		256.162	258.837	258.715	1.86377	0.906738
	72	388.062	384.571	384.392	1.86755	0.922485		258.498	261.118	261.092	1.86755	0.969238
	73	391.528	388.164	388.028	1.75952	0.907349		260.85	263.471	263.413	1.75952	0.822388
	74	394.944	391.794	391.529	1.84119	0.950073		263.106	265.722	265.565	1.84119	0.882324
	75	398.205	395.067	394.911	1.83179	0.965332		265.328	267.897	267.833	1.83179	0.88501
	76	401.312	398.265	398.26	1.77307	0.999512		267.57	270.025	269.903	1.77307	0.916626
	77	404.302	401.349	401.408	1.76111	0.950684		269.603	271.995	271.96	1.76111	0.91626
	78	407.306	404.448	404.383	1.73792	0.958618		271.752	274.08	273.992	1.73792	0.899048
	79	410.225	407.531	407.438	1.77368	0.871948		273.735	276.035	276.017	1.77368	0.886597
	80	412.943	410.293	410.204	1.84338	0.915894		275.606	277.955	277.829	1.84338	0.822266
	81	415.663	413.129	413.039	1.85742	0.999512		277.568	279.854	279.628	1.85742	0.786011
	82	418.259	415.767	415.699	1.83789	0.96875		279.432	281.686	281.512	1.83789	0.847046
	83	420.821	418.284	418.356	1.75659	0.906616		281.247	283.498	283.259	1.75659	0.848755
	84	423.301	420.852	420.969	1.79456	0.861206		283.033	285.132	285.015	1.79456	0.855591
	85	425.633	423.349	423.417	1.73767	0.918823		284.72	286.822	286.77	1.73767	0.811401
	86	428.05	425.764	425.872	1.64624	0.929688		286.288	288.498	288.345	1.64624	0.803345
	87	430.294	428.08	428.152	1.69922	0.932495		288.025	290.113	289.977	1.69922	0.859253
	88	432.516	430.341	430.409	1.72693	0.967407		289.717	291.782	291.533	1.72693	0.78125
	89	434.605	432.523	432.628	1.70313	0.934814		291.191	293.267	293.187	1.70313	0.786743
	90	436.668	434.672	434.757	1.71814	0.986206		292.822	294.75	294.644	1.71814	0.786743
	91	438.674	436.821	436.884	1.63733	1.0033		294.393	296.252	296.096	1.63733	0.747803
	92	440.658	438.793	438.904	1.71729	0.975952		295.877	297.687	297.48	1.71729	0.774048
	93	442.637	440.773	440.966	1.64514	0.927368		297.35	299.123	298.951	1.64514	0.68689
	94	444.517	442.801	442.849	1.60974	0.884277		298.738	300.512	300.373	1.60974	0.710449
	95	446.318	444.69	444.694	1.60791	0.922852		300.117	301.883	301.683	1.60791	0.677856
	96	448.093	446.474	446.601	1.54285	0.881836		301.487	303.253	303.079	1.54285	0.66333
	97	449.89	448.212	448.408	1.55884	0.871094		302.85	304.474	304.331	1.55884	0.653809
	98	451.593	449.979	450.07	1.63037	0.973145		304.169	305.728	305.606	1.63037	0.58374
	99	453.237	451.706	451.824	1.62207	0.885376		305.467	307.113	306.959	1.62207	0.638428
	100	454.852	453.386	453.574	1.66956	0.95105		306.62	308.363	308.158	1.66956	0.608154
	101	456.431	454.974	455.207	1.60767	0.889404		307.923	309.572	309.393	1.60767	0.651123
	102	458.034	456.576	456.736	1.48987	0.911255		309.189	310.72	310.519	1.48987	0.612793
	103	459.528	458.087	458.381	1.50244	0.911133		310.449	311.906	311.734	1.50244	0.637207
	104	460.97	459.589	459.84	1.46289	0.848022		311.529	312.989	312.991	1.46289	0.675293
	105	462.432	461.077	461.334	1.50195	0.884644		312.632	314.137	314.007	1.50195	0.584351
	106	463.79	462.548	462.871	1.49963	0.797729		313.769	315.271	315.07	1.49963	0.575439
	107	465.216	463.922	464.266	1.44104	0.812378		314.823	316.336	316.159	1.44104	0.538574
	108	466.601	465.381	465.609	1.35535	0.817383		315.93	317.439	317.227	1.35535	0.557007
	109	467.84	466.711	467.03	1.38782	0.829712		317.012	318.54	318.326	1.38782	0.585938
	110	469.18	467.977	468.392	1.38147	0.783447		318.087	319.495	319.392	1.38147	0.566895
	111	470.449	469.214	469.564	1.38306	0.760986		319.092	320.494	320.314	1.38306	0.579102
	112	471.67	470.523	470.971	1.40149	0.784912		320.093	321.597	321.299	1.40149	0.54187
	113	472.821	471.753	472.373	1.35425	0.861694		321.184	322.51	322.292	1.35425	0.553711
	114	473.965	473.03	473.137	1.38037	0.827026		322.1	323.555	323.225	1.38037	0.435547
	115	475.102	474.201	474.448	1.34814	0.882324		323.152	324.501	324.15	1.34814	0.431396
	116	476.211	475.413	475.724	1.32556	0.82959		324.102	325.42	325.081	1.32556	0.439575
	117	477.368	476.591	477.009	1.31738	0.845825		325.002	326.257	326.103	1.31738	0.367065
	118	478.454	477.724	478.081	1.27612	0.84082		326.016	327.172	326.998	1.27612	0.453247
	119	479.525	478.709	479.055	1.26611	0.805664		326.882	328.086	327.851	1.26611	0.42749
	120	480.559	479.871	480.014	1.18323	0.712524		327.802	328.964	328.716	1.18323	0.434814
	121	481.624	480.858	481.105	1.16553	0.750488		328.725	329.83	329.686	1.16553	0.392822
	122	482.681	481.97	482.156	1.23218	0.731079		329.685	330.563	330.408	1.23218	0.403442
	123	483.75	482.909	483.127	1.18054	0.70874		330.451	331.407	331.309	1.18054	0.477173
	124	484.673	483.911	484.049	1.19788	0.771851		331.254	332.266	332.074	1.19788	0.360229
	125	485.68	484.895	485.02	1.19629	0.660278		332.149	333.109	332.976	1.19629	0.411011
	126	486.575	485.894	485.983	1.0946	0.80188		332.979	334.039	333.852	1.0946	0.435669
	127	487.491	486.827	486.906	1.18665	0.736938		333.824	334.806	334.633	1.18665	0.326172
	128	488.351	487.817	487.883	1.15869	0.758423		334.665	335.577	335.301	1.15869	0.309204
	129	489.349	488.66	488.799	1.10364	0.656372		335.376	336.43	336.147	1.10364	0.368286
	130	490.209	489.626	489.747	1.17578	0.652344		336.129	337.148	336.876	1.17578	0.275635
	131	491.036	490.483	490.567	1.13953	0.677368		337.035	337.794	337.738	1.13953	0.266602
	132	491.877	491.46	491.512	1.13342	0.687012		337.748	338.645	338.498	1.13342	0.242188
	133	492.739	492.289	492.468	1.05798	0.703003		338.579	339.315	339.188	1.05798	0.346924
	134	493.492	493.091	493.291	1.13208	0.654907		339.284	340.033	339.965	1.13208	0.276611
	135	494.314	493.955	494.206	1.20618	0.633301		340.01	340.856	340.586	1.20618	0.267212
	136	495.183	494.736	495.04	1.13062	0.63147		340.758	341.484	341.306	1.13062	0.179199
	137	495.993	495.49	495.796	1.1449	0.683472		341.538	342.253	341.991	1.1449	0.189819
	138	496.745	496.231	496.563	1.08289	0.653931		342.244	342.957	342.729	1.08289	0.164673
	139	497.44	496.988	497.384	1.02625	0.757935		343.09	343.649	343.463	1.02625	0.219238
	140	498.177	497.821	498.153	0.921875	0.675293		343.688	344.245	344.133	0.921875	0.260498
	141	498.882	498.502	498.857	0.917114	0.686768		344.395	344.977	344.834	0.917114	0.16626
	142	499.648	499.256	499.591	0.951172	0.62561		345.013	345.62	345.451	0.951172	0.18811
	143	500.457	499.981	500.372	1.01599	0.567383		345.735	346.254	346.138	1.01599	0.193604
	144	501.202	500.725	501.099	0.925537	0.636841		346.394	346.964	346.766	0.925537	0.243164
	145	501.813	501.415	501.87	0.855713	0.675537		347.046	347.607	347.393	0.855713	0.205322
	146	502.557	502.146	502.44	0.885376	0.615112		347.675	348.26	348.059	0.885376	0.157959
	147	503.13	502.894	503.167	0.925781	0.625977		348.354	348.868	348.727	0.925781	0.248657
	148	503.757	503.491	503.819	0.890869	0.656616		348.995	349.479	349.335	0.890869	0.251709
	149	504.47	504.224	504.421	0.906616	0.623291		349.583	350.162	349.947	0.906616	0.227173
	150	505.134	504.733	505.094	0.895508	0.661987		350.264	350.763	350.565	0.895508	0.177368
	151	505.745	505.413	505.638	0.830811	0.580811		350.853	351.268	351.103	0.830811	0.177856
	152	506.2	506.122	506.226	0.912842	0.435669		351.228	351.761	351.593	0.912842	0.0802002
	153	506.868	506.67	506.856	3.2832	4.39063		362.27	364.089	364.337	3.2832	4.8457
	154	507.381	507.096	507.305	-1.1543	-2.53247		345.414	344.924	344.811	-1.1543	-3.47168
	155	507.756	507.693	508.402	0.328491	0.250854		351.416	351.887	351.795	0.328491	-0.0147705
	156	509.33	508.722	508.134	0.526001	0.331787		351.316	351.972	351.774	0.526001	0.141113
	157	507.79	507.341	507.367	0.432495	0.25293		351.023	351.622	351.514	0.432495	0.153809
	158	507.5	507.079	507.122	0.339844	0.0959473		350.849	351.452	351.329	0.339844	0.106567
	159	507.028	506.613	506.676	0.343384	0.146729		350.729	351.268	351.158	0.343384	0.111938
	160	506.689	506.194	506.301	0.260498	0.135986		350.573	351.034	350.968	0.260498	0.0848389
	161	506.402	505.838	505.867	0.205811	0.097168		350.353	350.919	350.811	0.205811	0.129395
	162	506.005	505.465	505.633	0.260376	0.0667725		350.322	350.824	350.662	0.260376	0.0723877
	163	505.683	505.185	505.325	0.289429	0.24231		350.438	350.805	350.768	0.289429	0.135376
	164	505.382	504.897	504.981	0.383301	0.154541		350.38	350.82	350.726	0.383301	0.178589
	165	505.21	504.782	504.901	0.202026	-0.104248		349.512	350.152	350.028	0.202026	-0.081543
	166	504.908	504.367	504.498	-0.360596	-0.360718		349.157	349.627	349.487	-0.360596	-0.454224
	167	504.107	503.656	503.704	-0.0302734	-0.184937		349.309	349.749	349.593	-0.0302734	-0.122437
	168	503.674	503.239	503.261	-0.0471191	-0.202759		348.702	349.413	349.274	-0.0471191	-0.219238
	169	503.566	503.093	503.132	-0.26355	-0.401245		347.132	347.885	348.113	-0.26355	-0.399414
	170	503.115	502.644	502.663	-0.122925	-0.262939		346.91	347.628	347.802	-0.122925	-0.214844
	171	502.669	502.221	502.279	-0.3125	-0.437012		347.061	347.644	347.698	-0.3125	-0.327637
	172	502.478	501.931	502.016	-0.442139	-0.629517		347.134	347.629	347.669	-0.442139	-0.466797
	173	501.937	501.392	501.482	-0.468506	-0.521851		347.816	348.288	348.287	-0.468506	-0.506226
	174	501.462	500.921	501.078	-0.61853	-0.679321		348.019	348.437	348.418	-0.61853	-0.657959
	175	501.306	500.841	500.924	-0.483276	-0.655029		347.935	348.358	348.299	-0.483276	-0.60437
	176	501.033	500.467	500.597	-0.344116	-0.484375		348.029	348.465	348.332	-0.344116	-0.453857
	177	500.836	500.283	500.348	-0.180908	-0.368774		347.979	348.487	348.352	-0.180908	-0.257935
	178	500.617	500.11	500.293	-0.288452	-0.440308		347.751	348.353	348.137	-0.288452	-0.379639
	179	500.447	499.886	500.01	-0.226318	-0.274048		347.699	348.205	348.122	-0.226318	-0.381226
	180	500.114	499.533	499.626	0.00244	-0.048584		347.72	348.228	348.085	0.00244	-0.107422
	181	499.942	499.345	499.482	0.177246	-0.0950928		347.337	347.901	347.866	0.177246	-0.0526123
	182	499.857	499.332	499.409	-0.005	-0.110596		347.05	347.675	347.593	-0.005	-0.105591
	183	499.371	498.875	499.014	0.0563965	-0.0635986		347.102	347.603	347.483	0.0563965	-0.0415039
	184	499.099	498.587	498.593	0.0678711	-0.00891		346.957	347.42	347.32	0.0678711	-0.135864
	185	498.807	498.32	498.302	-0.0251465	-0.0749512		346.919	347.365	347.268	-0.0251465	0.0384521
	186	498.42	497.878	497.928	0.102661	-0.0245361		346.897	347.303	347.307	0.102661	0.125488
	187	498.195	497.717	497.672	0.180664	0.0474854		346.868	347.206	347.115	0.180664	0.110352
	188	498.059	497.46	497.524	0.13269	0.0400391		346.669	347.136	346.976	0.13269	0.174438
	189	497.879	497.247	497.237	0.141479	0.145386		346.648	346.989	346.846	0.141479	0.117188
	190	497.551	496.912	496.989	0.110718	0.0513916		346.565	346.964	346.857	0.110718	0.118896
	191	497.207	496.606	496.698	0.204102	0.0698242		346.468	346.798	346.684	0.204102	0.19043
	192	496.934	496.365	496.378	0.190063	0.0429688		346.409	346.66	346.594	0.190063	0.146606
	193	496.619	496.157	496.099	0.25	0.121704		346.235	346.585	346.434	0.25	0.188599
	194	496.355	495.812	495.78	0.24353	0.109131		346.123	346.485	346.303	0.24353	0.238037
	195	496.073	495.543	495.497	0.207031	0.142456		345.989	346.282	346.092	0.207031	0.119263
	196	495.784	495.233	495.3	0.16333	0.0123291		345.8	346.129	345.965	0.16333	0.176636
	197	495.404	494.843	494.882	0.137817	0.0128174		345.691	346.01	345.89	0.137817	0.0793457
	198	495.066	494.492	494.566	0.123657	0.0618896		345.642	345.93	345.735	0.123657	0.115601
	199	494.846	494.218	494.289	0.0811768	0.0992432		345.452	345.706	345.583	0.0811768	0.0350342
	200	494.611	493.916	494	0.0701904	0.0301514		345.235	345.562	345.411	0.0701904	0.015625
	201	494.143	493.599	493.689	0.0805664	0.0216064		345.137	345.528	345.279	0.0805664	0.115601
	202	493.887	493.229	493.303	0.106567	0.0022		345.061	345.424	345.154	0.106567	0.109863
	203	493.682	493.01	493.025	0.0336914	0.0224609		344.988	345.126	344.985	0.0336914	0.0551758
	204	493.359	492.751	492.704	0.0384521	0.0178223		344.778	345.106	344.884	0.0384521	0.0328369
	205	492.968	492.398	492.395	0.0159912	0.0357666		344.712	344.954	344.774	0.0159912	0.0583496
	206	492.682	491.985	492.112	0.0184326	0.114136		344.525	344.859	344.649	0.0184326	-0.00696
	207	492.397	491.719	491.865	0.0421143	0.0708008		344.393	344.756	344.58	0.0421143	0.0718994
	208	491.997	491.412	491.449	0.0350342	0.0101318		344.422	344.664	344.435	0.0350342	0.0603027
	209	491.702	491.214	491.138	0.0517578	0.0516357		344.324	344.488	344.317	0.0517578	0.0758057
	210	491.451	490.839	490.924	0.045166	-0.0413818		344.19	344.273	344.164	0.045166	0.0775146
	211	491.256	490.454	490.595	0.013916	2.5e-12		344	344.265	344	0.013916	0.00488
	212	490.834	490.303	490.297	-2.5e-12	-0.0407715		343.848	344.068	343.94	-2.5e-12	0.0279541
	213	490.612	490	490	-0.0297852	-0.06604		343.778	344	343.78	-0.0297852	0
	214	490.29	489.639	489.689	-0.00647	0.0650635		343.737	343.795	343.668	-0.00647	0.0523682
	215	490	489.255	489.432	-0.0280762	-0.00293		343.696	343.655	343.542	-0.0280762	0.0878906
	216	489.668	489.021	489.087	-0.131836	-0.00378		343.476	343.604	343.44	-0.131836	0.128174
	217	489.447	488.725	488.703	-0.101929	-0.0783691		343.352	343.363	343.377	-0.101929	0.0134277
	218	489.084	488.467	488.465	-0.050293	-0.150269		343.168	343.411	343.273	-0.050293	0.0439453
	219	488.839	488.128	488.12	-0.0291748	-0.105469		342.908	343.192	342.985	-0.0291748	-0.072998
	220	488.498	487.834	487.89	-0.140381	-0.174683		342.85	343.032	342.774	-0.140381	-0.0415039
	221	488.177	487.44	487.562	-0.10498	-0.139038		342.496	342.919	342.672	-0.10498	-0.111816
	222	487.937	487.183	487.22	-2.50366	-19.4175		327.131	342.762	340.121	-2.50366	-0.162476
	223	487.462	486.849	486.86	-1.65369	14.6083		343.303	342.258	343.032	-1.65369	-0.11438
	224	487.291	467.934	482.755	-0.922241	31.1415		342.236	347.19	342.047	-0.922241	0.730469
	225	488.182	486.538	486.821	-0.796387	51.6646		343.843	344.677	341.874	-0.796387	21.9586
	226	487.792	484.623	485.319	-0.564331	69.2858		344.989	345.264	341.849	-0.564331	49.9537
	227	489.269	485.876	485.238	-0.457397	84.5765		345.926	345.344	341.774	-0.457397	74.9791
	228	489.921	486.704	485.014	-0.322266	98.0123		346.911	345.674	341.753	-0.322266	97.3615
	229	490.935	487.269	484.726	-0.270142	110.042		347.825	346.147	341.664	-0.270142	118.016
	230	491.94	487.62	484.459	-0.192139	121.028		348.555	346.685	341.566	-0.192139	136.908
	231	493.035	488.056	484.279	-0.101685	131.067		349.359	347.294	341.462	-0.101685	154.36
	232	494.055	488.393	483.979	-0.0782471	140.317		350.146	347.847	341.466	-0.0782471	170.521
	233	495.181	488.703	483.748	-0.0541992	148.851		350.91	348.503	341.328	-0.0541992	185.517
	234	496.226	488.953	483.45	-0.0402832	156.651		351.618	349.008	341.311	-0.0402832	199.444
	235	497.31	489.078	483.22	-0.0111084	164.016		352.423	349.536	341.241	-0.0111084	212.398
	236	498.261	489.352	482.876	0.0670166	170.905		353.11	350.134	341.108	0.0670166	224.46
	237	499.303	489.559	482.6	0.0913086	177.347		353.765	350.664	341.009	0.0913086	235.883
	238	500.237	489.699	482.245	0.104126	183.468		354.491	351.201	340.904	0.104126	246.644
	239	501.193	489.964	482.05	0.154785	189.268		355.135	351.709	340.731	0.154785	256.656
	240	502.188	490.022	481.737	0.121338	194.699		355.75	352.216	340.692	0.121338	266.092
	241	503.082	490.322	481.411	0.1875	199.83		356.408	352.731	340.553	0.1875	275.08
	242	503.95	490.392	481.14	0.175659	204.745		356.969	353.151	340.521	0.175659	283.482
	243	504.767	490.49	480.818	0.133179	209.266		357.609	353.625	340.418	0.133179	291.452
	244	505.567	490.616	480.591	0.193848	213.741		358.246	354.084	340.382	0.193848	299.088
	245	506.324	490.714	480.257	0.266968	218.038		358.889	354.601	340.241	0.266968	306.217
	246	507.194	490.811	480.046	0.286621	222.108		359.454	355.058	340.241	0.286621	312.969
	247	507.944	490.955	479.753	0.212891	226.089		360.065	355.471	340.067	0.212891	319.577
	248	508.681	491.075	479.433	0.164551	229.904		360.675	355.96	339.97	0.164551	325.737
	249	509.387	491.194	479.116	0.260254	233.412		361.223	356.398	339.897	0.260254	331.715
	250	510.128	491.214	478.803	0.238159	236.926		361.868	356.81	339.763	0.238159	337.584
	251	510.811	491.354	478.601	0.221558	240.371		362.455	357.225	339.666	0.221558	343.008
	252	511.585	491.365	478.325	0.287354	243.605		363.01	357.55	339.613	0.287354	348.264
	253	512.123	491.502	477.981	0.275391	246.762		363.506	358.059	339.44	0.275391	353.234
	254	512.78	491.623	477.665	0.31958	249.68		364.054	358.457	339.335	0.31958	358.06
	255	513.435	491.709	477.363	0.322998	252.65		364.638	358.79	339.257	0.322998	362.749
	256	514.049	491.752	477.196	0.279053	255.437		365.095	359.165	339.064	0.279053	367.133
	257	514.595	491.786	476.832	0.349243	258.222		365.605	359.568	339.013	0.349243	371.384
	258	515.26	491.858	476.58	0.417236	260.935		366.118	359.835	338.954	0.417236	375.512
	259	515.818	491.91	476.327	0.366089	263.512		366.605	360.226	338.78	0.366089	379.572
	260	516.413	491.927	475.935	0.383423	265.968		367.144	360.572	338.753	0.383423	383.353
	261	517.071	492.051	475.634	0.383667	268.45		367.737	360.9	338.602	0.383667	387.101
	262	517.614	492.067	475.367	0.406616	270.789		368.248	361.305	338.483	0.406616	390.608
	263	518.22	492.143	475.088	0.286621	273.075		368.683	361.63	338.485	0.286621	394.116
	264	518.713	492.188	474.848	0.302856	275.354		369.205	361.938	338.356	0.302856	397.459
	265	519.145	492.262	474.557	0.313843	277.45		369.692	362.29	338.197	0.313843	400.692
	266	519.748	492.252	474.223	0.416504	279.653		370.077	362.633	338.204	0.416504	403.836
	267	520.237	492.341	473.886	0.338013	281.686		370.601	362.879	338.021	0.338013	406.957
	268	520.726	492.409	473.655	0.391113	283.661		371.078	363.212	337.926	0.391113	409.809
	269	521.286	492.457	473.362	0.338501	285.658		371.505	363.514	337.79	0.338501	412.613
	270	521.748	492.489	473.108	0.373169	287.613		372.059	363.839	337.75	0.373169	415.287
	271	522.304	492.495	472.829	0.333374	289.406		372.46	364.127	337.685	0.333374	418.155
	272	522.728	492.67	472.435	0.399414	291.084		372.903	364.398	337.557	0.399414	420.743
	273	523.139	492.674	472.206	0.42334	292.981		373.396	364.719	337.399	0.42334	423.304
	274	523.676	492.669	471.866	0.363037	294.76		373.778	364.958	337.342	0.363037	425.796
	275	524.118	492.671	471.554	0.3396	296.369		374.217	365.287	337.141	0.3396	428.143
	276	524.6	492.646	471.273	0.356445	298.061		374.724	365.571	337.065	0.356445	430.493
	277	525.041	492.647	471.012	0.312744	299.609		375.131	365.787	336.975	0.312744	432.759
	278	525.482	492.69	470.722	0.33374	301.162		375.541	366.048	336.876	0.33374	434.942
	279	525.874	492.81	470.37	0.40686	302.835		376.043	366.349	336.659	0.40686	436.973
	280	526.264	492.775	470.135	0.421509	304.367		376.428	366.696	336.647	0.421509	439.026
	281	526.646	492.904	469.823	0.397095	305.779		376.88	366.922	336.547	0.397095	441.048
	282	527.13	492.869	469.5	0.320801	307.289		377.331	367.203	336.352	0.320801	443.056
	283	527.527	492.814	469.265	0.313477	308.724		377.739	367.402	336.325	0.313477	444.958
	284	527.978	492.918	468.99	0.311157	310.084		378.126	367.79	336.228	0.311157	446.834
	285	528.425	492.934	468.689	0.255615	311.418		378.469	367.894	336.172	0.255615	448.668
	286	528.712	492.888	468.374	0.304688	312.712		378.879	368.214	336.016	0.304688	450.445
	287	529.164	492.903	468.073	0.298218	314.141		379.255	368.493	335.888	0.298218	452.143
	288	529.557	492.935	467.831	0.352905	315.546		379.681	368.704	335.795	0.352905	453.822
	289	529.889	492.946	467.519	0.334473	316.772		380.161	369.013	335.666	0.334473	455.535
	290	530.303	492.919	467.115	0.276123	317.916		380.514	369.238	335.532	0.276123	457.162
	291	530.671	492.964	466.899	0.328613	319.15		380.831	369.394	335.479	0.328613	458.726
	292	531.038	492.984	466.573	0.304565	320.35		381.317	369.594	335.362	0.304565	460.283
	293	531.352	492.969	466.288	0.289551	321.58		381.613	369.829	335.213	0.289551	461.853
	294	531.714	492.92	466.038	0.270874	322.714		381.958	370.083	335.166	0.270874	463.27
	295	532.091	492.925	465.651	0.238159	323.764		382.318	370.253	334.943	0.238159	464.77
	296	532.432	492.91	465.444	0.273682	324.898		382.686	370.587	334.855	0.273682	466.079
	297	532.738	492.932	465.114	0.269531	325.997		383.054	370.7	334.76	0.269531	467.478
	298	533.069	492.924	464.834	0.339233	327.129		383.404	370.894	334.555	0.339233	468.785
	299	533.382	492.926	464.452	0.289429	328.124		383.838	371.105	334.456	0.289429	470.082
	300	533.714	492.981	464.115	0.27124	329.208		384.161	371.274	334.582	0.27124	471.417
	301	534.078	492.982	463.889	0.17688	330.285		384.529	371.513	334.34	0.17688	472.736
	302	534.349	492.925	463.621	0.225342	331.312		384.822	371.617	334.138	0.225342	473.975
	303	534.598	492.955	463.384	0.24646	332.269		385.164	371.838	334.124	0.24646	475.19
	304	534.987	492.997	463.082	0.205566	333.247		385.601	372.014	333.972	0.205566	476.245
	305	535.285	493.027	462.757	0.319946	334.255		385.913	372.233	333.818	0.319946	477.376
	306	535.608	492.92	462.479	0.243042	335.165		386.272	372.489	333.741	0.243042	478.585
	307	535.906	492.902	462.219	0.204224	336.043		386.611	372.66	333.668	0.204224	479.719
	308	536.133	492.89	461.995	0.163452	337.013		386.952	372.872	333.529	0.163452	480.791
	309	536.46	492.968	461.653	0.130371	337.901		387.268	372.954	333.502	0.130371	481.928
	310	536.896	492.864	461.313	0.0803223	338.773		387.626	373.17	333.373	0.0803223	482.874
	311	537.166	492.884	460.993	0.167236	339.709		387.922	373.32	333.244	0.167236	483.88
	312	537.428	492.849	460.688	0.108032	340.486		388.255	373.521	333.12	0.108032	484.945
	313	537.761	492.857	460.431	0.0943604	341.421		388.575	373.705	333.034	0.0943604	485.92
	314	537.952	492.982	460.115	0.0839844	342.226		388.827	373.836	332.908	0.0839844	486.858
	315	538.277	492.878	459.81	0.0631104	342.985		389.169	374.111	332.845	0.0631104	487.802
	316	538.534	492.971	459.517	0.105957	343.865		389.488	374.322	332.729	0.105957	488.766
	317	538.876	492.837	459.202	0.0875244	344.792		389.839	374.425	332.511	0.0875244	489.734
	318	538.973	492.816	458.971	0.0473633	345.599		390.181	374.607	332.424	0.0473633	490.556
	319	539.322	492.823	458.65	-0.020752	346.279		390.469	374.684	332.394	-0.020752	491.471
	320	539.555	492.809	458.411	0.0462646	347.081		390.762	374.889	332.345	0.0462646	492.287
	321	539.839	492.814	458.058	0.0371094	347.808		391.094	374.976	332.26	0.0371094	493.189
	322	540.128	492.719	457.786	0.0273438	348.577		391.379	375.132	332.194	0.0273438	494.09
	323	540.347	492.748	457.493	0.0839844	349.292		391.755	375.4	331.979	0.0839844	494.847
	324	540.581	492.788	457.263	0.0061	350.066		392.052	375.635	331.827	0.0061	495.738
	325	540.862	492.711	456.931	-0.00732	350.82		392.38	375.761	331.709	-0.00732	496.539
	326	541.132	492.665	456.623	-0.0102539	351.549		392.67	375.976	331.618	-0.0102539	497.239
	327	541.396	492.66	456.363	-0.00854	352.303		392.921	376.115	331.547	-0.00854	498.131
	328	541.591	492.662	456.05	0.0390625	352.962		393.257	376.197	331.428	0.0390625	498.876
	329	541.745	492.733	455.742	0.114746	353.6		393.533	376.378	331.386	0.114746	499.597
	330	541.981	492.685	455.397	0.115479	354.371		393.898	376.539	331.207	0.115479	500.338
	331	542.243	492.636	455.206	-0.0427246	355.073		394.165	376.619	331.196	-0.0427246	501.145
	332	542.558	492.658	454.915	0.005	355.708		394.435	376.818	331.04	0.005	501.837
	333	542.708	492.61	454.616	-0.0970459	356.345		394.699	376.976	330.89	-0.0970459	502.496
	334	542.909	492.676	454.306	-0.0354004	357.061		395.05	377.099	330.774	-0.0354004	503.234
	335	543.208	492.638	454.026	-0.0627441	357.708		395.239	377.31	330.639	-0.0627441	504.027
	336	543.345	492.567	453.644	-0.0809326	358.317		395.55	377.481	330.581	-0.0809326	504.705
	337	543.64	492.543	453.388	-0.116821	358.999		395.758	377.659	330.442	-0.116821	505.349
	338	543.899	492.527	453.128	-0.101318	359.6		396.128	377.672	330.354	-0.101318	505.978
	339	544.08	492.434	452.772	-0.0284424	360.232		396.378	377.827	330.255	-0.0284424	506.665
	340	544.257	492.433	452.537	-0.0874023	360.764		396.628	377.95	330.228	-0.0874023	507.236
	341	544.484	492.442	452.238	-0.0493164	361.325		396.903	378.14	329.95	-0.0493164	507.961
	342	544.661	492.389	451.995	-0.28064	369.71		409.134	378.275	330.333	-0.28064	508.524
	343	544.903	492.396	451.735	2.55042	359.198		389.38	378.325	330.113	2.55042	509.162
	344	545.105	505.886	452.692	-2.16028	361.167		396.409	374.382	329.483	-2.16028	509.484
	345	545.167	483.12	450.8	-0.289063	361.625		396.551	383.344	329.657	-0.289063	511.47
	346	545.56	491.265	450.757	-0.26416	361.408		396.218	377.92	329.462	-0.26416	509.651
	347	546.098	491.041	450.627	-0.328735	361.187		395.888	377.826	329.214	-0.328735	509.543
	348	544.937	490.68	450.307	-0.446045	360.954		395.663	377.354	329.113	-0.446045	509.166
	349	544.553	490.233	449.983	-0.538696	360.826		395.472	376.948	328.944	-0.538696	508.822
	350	544.18	489.79	449.652	-0.567749	360.507		395.268	376.693	328.717	-0.567749	508.479
	351	543.779	489.57	449.337	-0.546631	360.347		395.045	376.372	328.693	-0.546631	508.09
	352	543.495	489.237	449.034	-0.603882	360.193		394.845	376.083	328.548	-0.603882	507.766
	353	543.1	488.878	448.712	-0.671509	360.001		394.715	375.902	328.452	-0.671509	507.406
	354	542.767	488.455	448.468	-0.609497	359.936		394.573	375.497	328.334	-0.609497	507.092
	355	542.482	488.142	448.224	-0.646973	359.827		394.389	375.188	328.222	-0.646973	506.781
	356	542.066	487.775	447.956	-0.613403	359.615		394.181	374.88	328.111	-0.613403	506.401
	357	541.714	487.418	447.595	-0.590942	359.503		394.081	374.661	327.944	-0.590942	506.121
	358	541.463	487.108	447.247	-0.678711	359.359		393.851	374.409	327.938	-0.678711	505.754
	359	541.081	486.865	446.951	-0.782959	359.215		393.68	374.132	327.8	-0.782959	505.487
	360	540.773	486.504	446.753	-0.676147	359.152		393.452	373.874	327.683	-0.676147	505.153
	361	540.489	486.244	446.516	-0.687134	358.941		393.292	373.603	327.606	-0.687134	504.927
	362	540.195	485.87	446.15	-0.668823	358.777		393.153	373.322	327.495	-0.668823	504.567
	363	539.812	485.541	445.909	-0.713379	358.714		392.943	373.059	327.368	-0.713379	504.193
	364	539.431	485.266	445.591	-0.780762	358.561		392.831	372.773	327.278	-0.780762	503.915
	365	539.051	484.966	445.278	-0.703247	358.378		392.648	372.587	327.297	-0.703247	503.634
	366	538.744	484.689	445.027	-0.72522	358.333		392.507	372.361	327.137	-0.72522	503.314
	367	538.474	484.328	444.802	-0.773193	358.12		392.352	372.179	327.059	-0.773193	503.084
	368	538.154	484.044	444.442	-0.671875	357.96		392.135	371.908	326.88	-0.671875	502.77
	369	537.876	483.705	444.211	-0.695923	357.826		391.984	371.587	326.768	-0.695923	502.422
	370	537.516	483.341	443.883	-0.744385	357.661		391.799	371.442	326.721	-0.744385	502.116
	371	537.281	483.076	443.59	-0.806396	357.527		391.637	371.123	326.537	-0.806396	501.851
	372	536.939	482.657	443.33	-0.738525	357.415		391.411	370.938	326.502	-0.738525	501.449
	373	536.663	482.373	443.03	-0.800171	357.224		391.261	370.638	326.379	-0.800171	501.237
	374	536.234	482.104	442.865	-0.848999	357.1		391.137	370.396	326.268	-0.848999	500.824
	375	535.888	481.868	442.572	-0.827271	357.012		390.889	370.161	326.258	-0.827271	500.559
	376	535.594	481.462	442.369	-0.858276	356.88		390.805	369.913	326.073	-0.858276	500.233
	377	535.381	481.182	441.955	-0.844849	356.728		390.674	369.65	326.019	-0.844849	500.013
	378	535.073	480.824	441.712	-0.824951	356.663		390.524	369.414	325.876	-0.824951	499.686
	379	534.727	480.507	441.498	-0.869629	356.513		390.31	369.122	325.769	-0.869629	499.388
	380	534.39	480.226	441.092	-0.911255	356.315		390.229	368.968	325.656	-0.911255	499.089
	381	534.081	479.915	440.815	-0.888184	356.262		390.106	368.685	325.632	-0.888184	498.74
	382	533.726	479.567	440.577	-0.82959	356.041		389.824	368.479	325.497	-0.82959	498.481
	383	533.448	479.34	440.249	-0.881958	355.872		389.725	368.317	325.41	-0.881958	498.146
	384	533.054	479.045	440.008	-0.9198	355.825		389.615	368.027	325.337	-0.9198	497.867
	385	532.785	478.656	439.761	-0.984741	355.674		389.418	367.757	325.115	-0.984741	497.612
	386	532.466	478.375	439.468	-0.910767	355.586		389.273	367.584	325.014	-0.910767	497.339
	387	532.151	478.136	439.199	-0.925781	355.44		388.992	367.438	324.975	-0.925781	497.003
	388	531.912	477.872	438.878	-0.94104	355.418		388.934	367.124	324.861	-0.94104	496.658
	389	531.569	477.54	438.778	-0.960083	355.28		388.721	366.947	324.814	-0.960083	496.355
	390	531.249	477.237	438.466	-0.925171	355.07		388.649	366.731	324.742	-0.925171	496.047
	391	531.005	476.927	438.169	-0.957031	354.86		388.403	366.491	324.602	-0.957031	495.763
	392	530.752	476.659	437.916	-0.997192	354.798		388.242	366.221	324.466	-0.997192	495.493
	393	530.383	476.437	437.578	-0.933838	354.668		387.995	365.995	324.414	-0.933838	495.226
	394	530.042	476.044	437.307	-0.901855	354.528		388.035	365.791	324.278	-0.901855	494.98
	395	529.593	475.819	437.059	-0.896973	354.365		387.831	365.538	324.181	-0.896973	494.657
	396	529.337	475.481	436.839	-1.02014	354.308		387.669	365.287	324.103	-1.02014	494.318
	397	529.061	475.218	436.552	-0.904907	354.171		387.533	365.212	323.963	-0.904907	494.093
	398	528.746	474.886	436.23	-1.03662	354.073		387.383	364.945	323.836	-1.03662	493.772
	399	528.429	474.673	436.02	-0.999634	353.921		387.15	364.802	323.763	-0.999634	493.426
	400	528.16	474.271	435.729	-1.06189	353.731		386.974	364.53	323.644	-1.06189	493.159
	401	527.792	474.021	435.469	-1.01428	353.678		386.796	364.424	323.548	-1.01428	492.775
	402	527.529	473.633	435.089	-1.05103	353.55		386.647	364.088	323.482	-1.05103	492.566
	403	527.168	473.42	434.889	-0.982666	353.426		386.537	363.861	323.342	-0.982666	492.255
	404	526.919	473.145	434.655	-1.00293	353.243		386.38	363.738	323.325	-1.00293	491.922
	405	526.631	472.753	434.302	-1.05945	353.135		386.194	363.493	323.208	-1.05945	491.569
	406	526.287	472.442	434.015	-1.17798	353.039		386.087	363.366	323.084	-1.17798	491.329
	407	525.896	472.22	433.827	-1.09314	352.958		385.889	363.059	322.98	-1.09314	490.97
	408	525.613	471.882	433.505	-0.998901	352.842		385.885	362.819	322.928	-0.998901	490.661
	409	525.338	471.681	433.221	-1.01685	353.117		386.09	362.656	323.093	-1.01685	490.422
	410	525.093	471.348	433.009	-0.948364	352.974		385.647	362.499	322.898	-0.948364	490.226
	411	524.767	471.219	432.908	-1.29358	352.206		384.7	362.61	322.148	-1.29358	490.065
	412	524.521	470.757	432.493	-1.58313	351.892		384.891	362.083	322.186	-1.58313	489.744
	413	524.351	469.869	431.746	-1.39673	351.932		384.883	361.186	322.19	-1.39673	488.834
	414	523.702	469.878	431.517	-1.51196	351.509		383.243	361.324	321.438	-1.51196	488.64
	415	522.894	469.591	431.386	-1.98962	351.139		382.366	361.146	320.57	-1.98962	488.402
	416	522.888	468.812	430.818	-1.92163	350.997		382.292	359.81	320.304	-1.92163	487.823
	417	522.546	468.495	430.318	-2.01074	350.818		382.464	358.987	320.316	-2.01074	487.292
	418	521.702	468.058	430.033	-2.15466	350.736		382.87	358.819	320.563	-2.15466	486.907
	419	521.421	467.757	429.64	-1.86292	351.114		383.499	358.812	320.97	-1.86292	486.597
	420	521.007	467.627	429.449	-1.84607	351.051		383.314	359.039	321.09	-1.84607	486.386
	421	520.542	467.473	429.361	-1.81042	350.951		383.272	359.47	321.137	-1.81042	486.371
	422	520.583	467.307	429.168	-1.60681	351.066		383.37	359.397	321.17	-1.60681	486.139
	423	520.484	467.142	429.082	-1.40649	351.042		383.168	359.325	321.149	-1.40649	485.893
	424	520.239	466.998	428.951	-1.55164	350.897		383.134	359.296	321.055	-1.55164	485.784
	425	520.049	466.771	428.674	-1.51428	350.874		383.229	359.142	321.137	-1.51428	485.476
	426	519.937	466.589	428.412	-1.30444	351.001		383.113	359.022	321.196	-1.30444	485.173
	427	519.557	466.436	428.279	-1.25134	350.593		382.523	358.913	320.826	-1.25134	485.041
	428	519.304	466.315	428.257	-1.32385	350.384		382.58	358.842	320.759	-1.32385	485.036
	429	519.309	465.743	427.8	-1.20068	350.317		382.383	358.307	320.747	-1.20068	484.487
	430	518.983	465.609	427.605	-1.26819	350.139		382.222	358.305	320.583	-1.26819	484.34
	431	518.473	465.282	427.389	-1.25037	350.109		382.212	358.079	320.575	-1.25037	484.059
	432	518.355	464.968	427.076	-1.11951	350.166		382.104	357.833	320.683	-1.11951	483.79
	433	518.048	464.733	426.846	-1.16382	350.073		382.032	357.851	320.585	-1.16382	483.48
	434	517.664	464.481	426.622	-1.08459	349.886		381.757	357.685	320.459	-1.08459	483.224
	435	517.46	464.279	426.389	-1.10901	349.828		381.819	357.484	320.366	-1.10901	482.968
	436	517.279	463.979	426.169	-1.11499	349.682		381.659	357.334	320.3	-1.11499	482.735
	437	516.959	463.697	425.847	-1.06384	349.549		381.557	357.196	320.262	-1.06384	482.528
	438	516.641	463.512	425.718	-1.0415	349.418		381.496	357.05	320.26	-1.0415	482.244
	439	516.471	463.253	425.393	-0.961792	349.484		381.318	356.967	320.255	-0.961792	481.938
	440	516.124	462.958	425.134	-0.878662	349.403		381.054	356.712	320.045	-0.878662	481.696
	441	515.857	462.8	424.9	-0.981934	349.248		380.999	356.626	319.912	-0.981934	481.549
	442	515.635	462.501	424.672	-1.04211	349.082		380.771	356.357	319.815	-1.04211	481.32
	443	515.39	462.136	424.309	-1.07178	348.953		380.633	356.197	319.831	-1.07178	480.791
	444	514.982	461.874	423.976	-1.03296	348.799		380.515	356.009	319.678	-1.03296	480.493
	445	514.677	461.52	423.752	-1.07764	348.76		380.42	355.9	319.497	-1.07764	480.226
	446	514.412	461.291	423.511	-1.13647	348.676		380.382	355.745	319.568	-1.13647	479.991
	447	514.083	460.88	423.12	-1.10974	348.522		380.171	355.406	319.38	-1.10974	479.57
	448	513.782	460.69	422.957	-1.13965	348.294		379.897	355.268	319.233	-1.13965	479.363
	449	513.419	460.366	422.578	-1.15479	348.173		379.802	355.058	319.165	-1.15479	478.94
	450	513.104	460.104	422.298	-1.17102	348.169		379.568	354.844	319.1	-1.17102	478.732
	451	512.837	459.851	422.054	-1.14258	348.027		379.397	354.655	318.969	-1.14258	478.477
	452	512.505	459.557	421.777	-1.18762	347.806		379.228	354.548	318.967	-1.18762	478.143
	453	512.254	459.174	421.469	-1.2439	347.745		379.232	354.281	318.845	-1.2439	477.834
	454	511.911	458.944	421.19	-1.13464	347.617		379.135	354.068	318.777	-1.13464	477.521
	455	511.589	458.698	421.022	-1.23376	347.546		378.958	354.047	318.675	-1.23376	477.326
	456	511.224	458.358	420.741	-1.2146	347.363		378.849	353.844	318.503	-1.2146	477.003
	457	510.93	458.153	420.522	-1.14282	347.304		378.711	353.786	318.421	-1.14282	476.631
	458	510.692	457.882	420.318	-1.21167	347.11		378.507	353.621	318.389	-1.21167	476.412
	459	510.4	457.57	419.943	-1.14868	347.036		378.345	353.456	318.24	-1.14868	476.181
	460	510.126	457.182	419.742	-1.22021	346.93		378.152	353.25	318.062	-1.22021	475.798
	461	509.78	456.878	419.457	-1.2168	346.885		378.171	352.973	318.076	-1.2168	475.503
	462	509.497	456.622	419.176	-1.17432	346.774		377.968	352.864	317.991	-1.17432	475.19
	463	509.19	456.403	418.973	-1.18469	346.572		377.797	352.706	317.948	-1.18469	474.893
	464	508.885	456.033	418.678	-1.22913	346.445		377.689	352.497	317.811	-1.22913	474.704
	465	508.576	455.709	418.388	-1.17908	346.305		377.603	352.268	317.752	-1.17908	474.375
	466	508.269	455.571	418.125	-1.26587	346.201		377.385	352.146	317.669	-1.26587	474.104

## Sheet: Figure 1d
	Neutralizing titer of 6C5/4B10 - IgG/Fab
	Con. (nM)	6C5-IgG				Con. (nM)	6C5-Fab				Con. (nM)	4B10-IgG				Con. (nM)	4B10-Fab
	128	0	0	0		384	0	0	0		128	0	0	0		384	0	0	0
	64	0	0	0		192	0	1.9802	1.9802		64	0	0	0		192	2.94118	0	0
	32	0	0	0		96	5.94059	2.9703	4.9505		32	0	0	0		96	5.88235	0	0
	16	2.4	1.25	0		48	4.9505	5.94059	3.9604		16	0	0	0		48	17.6471	5.88235	5.88235
	8	7.22892	3.61446	2.40964		24	8.91089	8.91089	9.90099		8	0	0	0		24	50	52.9412	58.8235
	4	27.7108	9.63855	12.0482		12	28.7129	19.802	19.802		4	0	1.92308	0		12	61.7647	88.2353	91.1765
	2	32.5301	27.7108	20.4819		6	49.505	59.4059	69.3069		2	0	1.92308	0		6	91.1765	91.1765	70.5882
	1	60.241	46.9879	50.6024		3	67.3267	69.3069	73.2673		1	17.3077	7.69231	11.5385		3	94.1176	79.4118	82.3529
	0.5	90.3615	69.8795	65.0602		1.5	66.3366	82.1782	76.2376		0.5	50	26.9231	26.9231		1.5	91.1765	94.1176	100
	0.25	84.3374	90.3615	95.1807		0.75	86.1386	89.1089	83.1683		0.25	55.7692	53.8462	55.7692		0.75	105.882	94.1176	97.0588
	0.125	89.1566	83.1325	73.494		0.375	94.0594	89.1089	89.1089		0.125	75	73.0769	59.6154		0.375	94.1176	85.2941	97.0588
	0.0625	86.747	84.3374	81.9277		0.1875	92.0792	93.0693	84.1584		0.0625	103.846	98.0769	69.2308		0.1875	108.823	91.1765	102.941
	0.03125	92.7711	97.5904	90.3615		0.09375	100.99	93.0693	95.0495		0.03125	96.1539	82.6923	57.6923		0.09375	94.1176	108.823	85.2941
	0.015625	95.1807	86.747	103.615		0.046875	96.0396	88.1188	98.0198		0.015625	94.2308	86.5385	90.3846		0.046875	111.765	97.0588	100
	0.0078125	102.41	101.205	106.024							0.0078125	103.846	103.846	98.0769

## Sheet: Figure 1e
					Neutralizing specificity
						50nM-6C5			500nM-6C5			50nM-4B10			500nM-4B10
					E30	100	100	100	100	100	100	100	100	100	100	100	100
					E6	0	0	0	3.5	0	0	0	0	0	0	0	0
					E3	0	0	2	6.8	0	0	0	0	0	0	0	0
					E11	1.5	0	0	0	0	0	0	0	0	2.7	0	0
					CB3	10	0	0	0	0	0	0	0	0	0	2.3	0

## Sheet: Figure 1f
			Neutralizing titer of different sera
				Anti-full particle-sera	Anti-empty particle-sera	Anti-adjuvant sera
			titer (log2)	12	11	0
				12	11	0
				11	11	0
				12	10	0
				11	11	0
				11	12	0
				12	11	0
				11	11	0
					22

## Sheet: Figure 1g
					Immunodominance evaluation
			Anti-full particle sera to 6C5	Anti-full particle sera against to 4B10	Anti-empty particle sera to 6C5	Anti-empty particle sera to 4B10	Anti-adjuvant sera to 6C5	Anti-adjuvant sera to 4B10
		Inhibition rate	58.1897	73.3333	61.105	70.0256	-2.96195	-15.72
			66.7319	71.5772	66.0094	71.3043	-3.7037	-21.841
			62.8416	71.7988	41.067	68.9685	-4.36925	2.7536
			62.5482	73.1884	64.6882	69.7016	-2.36752	-0.128
			62.1572	72.0887	64.1177	70.844	-2.81969	5.2259
			63.917	72.6939	56.1756	66.8286	-2.47422	1.9608
			64.4111	70.3751	63.6123	70.0767	-1.33618	3.4271
			66.3562	70.9889	66.0444	64.74	0.0254026	-16.377

## Sheet: Figure 1h
		Thermal stability of E30 upon the addition of antibodies
		Temperature	E30 F-particle	E30 F-particle and 4B10-IgG	E30 F-particle and 6C5-IgG	E30 F-particle and 4B10-Fab	E30 F-particle and 6C5-Fab
		30	22.7336	4.87319	12.5312	30.0635	30.1435
		31	36.7295	-5.353	35.2997	30.202	20.5754
		32	30.3948	7.01605	49.1114	44.4704	32.1638
		33	19.061	17.2502	37.4931	42.3377	40.9155
		34	22.7275	25.3282	26.3981	40.2934	41.7217
		35	31.1719	37.3542	36.6998	37.1676	38.7681
		36	25.4311	29.1407	27.1337	29.7923	16.5614
		37	15.8509	20.514	21.5005	32.0005	19.4925
		38	18.213	8.9717	35.0672	37.8477	29.4695
		39	18.4448	25.3465	29.0339	22.5745	31.2397
		40	13.1888	31.6937	17.3562	20.3724	22.8297
		41	4.10342	-3.63506	1.57468	17.9717	8.80416
		42	-8.70281	-33.4113	-31.1303	-12.7175	-7.20436
		43	-25.8604	-98.7812	-87.0319	-46.2805	-52.2072
		44	-65.4685	-218.127	-191.555	-98.4682	-99.9859
		45	-123.56	-349.575	-289.729	-180.197	-166.023
		46	-214.146	-583.947	-440.009	-313.552	-267.036
		47	-347.897	-972.626	-756.436	-532.447	-402.484
		48	-568.592	-1648.52	-1236.24	-925.079	-669.301
		49	-1011.49	-2893.15	-2073.74	-1668.73	-1212.24
		50	-1786.12	-5250.58	-3660.34	-2997.95	-2153.33
		51	-3142.22	-9317.73	-6340.22	-5431.47	-3948.8
		52	-5456.7	-12147.9	-9905.39	-9249.86	-6939.52
		53	-9038.86	-10146.6	-11083.6	-12162.5	-11116.8
		54	-11866.5	-5788.96	-8096.4	-10671.6	-11875.8
		55	-10181.2	-2558.52	-4393.34	-6520.01	-8163.42
		56	-5922.37	-696.928	-1931.88	-3076.49	-4226.5
		57	-2627.53	67.9355	-528.171	-941.648	-1473.64
		58	-688.024	289.668	-80.601	-77.5908	-311.13
		59	-129.968	404.467	24.2556	-29.0161	-230.627
		60	-86.6153	417.956	17.0967	-116.602	-367.681
		61	24.9465	493.897	50.9326	46.7579	-227.922
		62	178.356	553.988	99.7668	165.322	-17.0019
		63	159.27	461.574	6.15602	117.622	39.527
		64	129.131	791.103	397.73	120.166	191.37
		65	205.862	855.168	402.366	246.014	313.207
		66	42.8833	502.745	128.8	91.2966	193.485
		67	-47.8873	565.938	503.834	100.613	403.245
		68	3.74473	807.335	724.512	210.83	570.498
		69	-36.8224	1323.36	811.404	123.457	497.582
		70	-29.9003	1650.36	829.146	161.778	418.611
		71	-0.14849	1706.03	840.616	179.996	346.842
		72	-41.4534	1809.26	728.772	232.957	279.031
		73	-5.22176	1827.22	440.269	239.5	177.649
		74	30.5221	1574.87	213.546	176.903	39.855
		75	-16.6744	1290.87	260.193	157.371	-68.9652

## Sheet: Figure 2a
	Binding affinity of FcRn and CD55
	FcRn								CD55
	Concentration								Concentration
	Time	250 nM	500 nM	1000 nM	2000 nM	4000 nM			Time	250 nM	500 nM	1000 nM	2000 nM	4000 nM
	0	0.0453491	0.0328375	0.0469971	0.287537	0.34491			0	-0.311775	-0.335571	-0.0822824	-0.0512765	-0.405273
	0.1	-0.106995	0.182861	-0.0194092	0.368774	0.290222			0.1	-0.196167	-0.167603	-0.130737	-0.0841064	-0.249023
	0.2	-0.0319824	0.0148967	0.0657349	0.0508464	0.0418091			0.2	-0.0915595	-0.181641	-0.0526191	0.183831	-0.16394
	0.3	-0.03125	0.0523682	0.194641	-0.0265503	0.341003			0.3	0.14917	0.0447998	0.347412	0.122192	-0.0748291
	0.4	0.239929	0.0484619	0.164978	0.218018	0.53241			0.4	0.133545	0.00818	0.213013	0.0128174	0.0760498
	0.5	0.221924	0.0414429	0.14624	0.00629	0.189453			0.5	-0.0436933	0.0800781	-0.178337	-0.1278	0.0439453
	0.6	-0.053833	0.125061	0.144653	0.204773	0.0300903			0.6	0.0257568	-0.193359	0.0935059	-0.234863	-0.11853
	0.7	-0.281189	0.0813022	-0.109253	-0.0163541	0.0699463			0.7	0.0983863	-0.294922	0.123289	0.0316138	-0.0935059
	0.8	-0.149963	0.0984497	-0.167847	0.108643	0.346436			0.8	-0.191528	-0.026123	0.0262451	0.163574	-0.359863
	0.9	-0.121033	-0.078125	0.0610352	-0.101501	0.296448			0.9	-0.0344238	-0.0848389	0.0739746	0.108887	-0.318604
	1	0.102356	0.0640879	0.17981	0.116395	0.240173			1	-0.0196568	-0.0839844	0.180172	0.000241	-0.0551758
	1.1	0.00549	0.145325	-0.0334473	0.0360107	0.151978			1.1	-0.132935	0.0714111	0.174683	-0.0137939	0.14624
	1.2	-0.0585938	-0.189815	-0.236633	-0.0624958	-0.204346			1.2	-0.103145	0.112793	0.243535	-0.147334	0.0673828
	1.3	0.0320435	-0.203918	0.182922	0.21405	0.21521			1.3	-0.147705	-0.223877	-0.0362549	-0.219238	-0.263916
	1.4	-0.24762	-0.0921631	-0.0568848	-0.0296021	-0.0410156			1.4	-0.0797119	-0.233276	-0.137695	-0.0356445	-0.487305
	1.5	-0.0648193	0.114071	0.193848	-0.0945469	0.088623			1.5	0.158567	-0.00269	0.114622	-0.112185	-0.0435791
	1.6	-0.146057	-0.203064	0.0790405	0.22583	0.295715			1.6	-0.0477295	-0.0692139	0.00671	-0.100586	-0.209229
	1.7	0.0289307	-0.0125107	-0.0131836	0.150026	0.0449219			1.7	-0.104737	-0.379395	-0.0595707	-0.220826	-0.325684
	1.8	-0.0625	-0.227356	0.138367	0.0969238	0.144104			1.8	-0.0759277	-0.46521	0.109863	-0.101318	-0.18335
	1.9	-0.182007	-0.106201	0.0915527	0.186768	0.233215			1.9	-0.198486	-0.391113	-0.269775	-0.0145264	-0.0686035
	2	0.0187988	0.133602	0.184509	0.270381	-0.00116			2	0.0725037	-0.108154	0.119989	0.221307	-0.0997314
	2.1	-0.167969	0.109375	0.153992	0.0437622	0.0870972			2.1	-0.142944	0.00342	-0.000977	0.123779	-0.0959473
	2.2	-0.137512	-0.338245	-0.0936279	-0.174976	-0.25592			2.2	0.485952	0.0386963	0.311514	0.174551	-0.160645
	2.3	-0.11322	-0.0148315	0.0665283	0.175049	0.0574341			2.3	-0.0773926	0.114502	-0.0306396	0.0628662	0.0158691
	2.4	0.00159	0.172668	0.0391846	0.295349	0.0792847			2.4	-0.0563965	-0.240967	0.29187	0.145508	-0.234985
	2.5	-0.00934	0.0383261	-0.124878	-0.0897867	0.0886841			2.5	-0.0297909	-0.115356	0.132563	0.286249	0.143921
	2.6	-0.117981	-0.269531	-0.085083	-0.0429688	-0.13324			2.6	0.331299	0.41748	-0.0783691	0.0449219	0.322876
	2.7	-0.261719	-0.0851484	0.142273	-0.0484052	0.223816			2.7	0.214725	0.0269775	0.0083	-0.0574915	-0.0505371
	2.8	-0.15387	-0.0350952	0.0595093	-0.0866699	-0.0737915			2.8	0.0147705	-0.153564	0.0466309	-0.396606	-0.112305
	2.9	0.0617065	0.0562744	0.0305786	0.235962	0.403503			2.9	0.117065	-0.223877	0.110718	0.124512	-0.15918
	3	0.0499878	-0.24298	-0.0827026	0.0382704	0.456604			3	0.435899	-0.0910645	0.370835	0.374497	0.0775146
	3.1	-0.143738	0.160156	0.0720215	0.190674	0.106628			3.1	0.115601	0.334717	0.192749	0.00269	0.212769
	3.2	-0.328125	-0.260132	-0.150696	-0.0632322	-0.0613403			3.2	-0.259383	0.240967	-0.420516	-0.530868	0.0712891
	3.3	-0.241394	-0.0726318	-0.0233154	-0.0960693	0.265198			3.3	0.214111	-0.0596924	-0.0432129	0.0753174	-0.391968
	3.4	-0.142151	0.114075	-0.167053	0.0539551	0.172241			3.4	-0.0898438	0.168335	-0.16272	-0.167725	-0.117676
	3.5	-0.334351	-0.195314	-0.136597	-0.0335713	-0.00824			3.5	-0.0585932	0.142578	0.0661627	0.150269	-0.162354
	3.6	-0.258545	-0.134338	-0.275635	-0.230408	-0.123047			3.6	0.199951	-0.318359	0.0177002	0.190918	-0.128662
	3.7	-0.186646	-0.00463	-0.114685	-0.128045	0.0206909			3.7	-0.200071	-0.210571	-0.140134	0.102541	-0.134155
	3.8	-0.0296631	0.153931	0.190735	0.0992432	0.387878			3.8	-0.216431	-0.162964	-0.0666504	-0.157471	-0.0327148
	3.9	-0.516357	-0.170288	-0.092041	-0.103882	-0.00275			3.9	-0.210205	-0.224609	-0.163452	-0.230957	-0.18103
	4	-0.130432	-0.160886	-0.235046	-0.0889868	0.101929			4	-0.14612	-0.273071	0.220823	-0.102785	-0.163086
	4.1	0.0601807	-0.0836182	-0.128784	0.0359497	-0.0129395			4.1	0.207764	-0.185547	0.692627	0.280762	-0.102173
	4.2	-0.069519	-0.0609127	0.0126343	0.0953373	0.211304			4.2	0.0531101	-0.102051	0.0645847	0.0557956	0.193848
	4.3	-0.0944824	-0.110107	0.0532837	0.253967	0.146484			4.3	0.038208	-0.209839	0.220825	0.110352	-0.393555
	4.4	-0.138245	-0.20697	-0.271729	0.25708	0.261353			4.4	-0.0109863	0.115112	0.059082	0.121338	-0.0327148
	4.5	-0.0773315	0.1914	0.0946655	0.0507753	0.283936			4.5	-0.155514	0.0909424	-0.0533408	0.147099	0.00171
	4.6	-0.280457	-0.15387	0.0657349	0.0375366	0.0800781			4.6	-0.250122	-0.262207	-0.0112305	-0.0654297	0.00879
	4.7	0.022644	-0.148446	0.000122	0.193779	0.202698			4.7	-0.0562821	-0.287964	0.224724	0.272942	-0.23584
	4.8	-0.308533	-0.0928955	-0.354553	0.046936	0.135559			4.8	0.302246	-0.0136719	0.29187	0.206543	-0.0279541
	4.9	0.0765991	0.0718994	0.113403	0.25238	0.317566			4.9	0.153931	0.224487	-0.0510254	0.0378418	0.165771
	5	0.179688	0.127308	0.0477295	0.271901	0.299561			5	0.102289	0.101196	0.355218	0.398798	-0.255249
	5.1	0.111755	0.00629	-0.0615845	-0.0608521	0.116821			5.1	-0.0094	0.267578	0.220825	0.0362549	-0.0615234
	5.2	-0.323425	-0.149961	0.134521	0.0766017	0.0363159			5.2	0.147586	0.291748	0.0715358	-0.105954	0.0494385
	5.3	-0.241394	-0.0968628	0.0649414	0.10553	0.15509			5.3	0.0617676	0.13855	0.0544434	0.00659	0.0212402
	5.4	-0.0578003	0.0742188	-0.0483398	0.246094	0.418335			5.4	-0.340698	-0.155029	-0.215088	-0.374023	-0.222412
	5.5	0.0164185	0.0312467	-0.0600586	0.0187955	0.140198			5.5	-0.124267	-0.0294189	-0.186889	-0.156738	-0.302246
	5.6	-0.138245	0.0359497	-0.0327148	0.055481	0.0792847			5.6	0.00391	-0.220703	0.166138	0.146362	-0.206055
	5.7	-0.146851	0.213314	0.0180664	-0.00153	0.290222			5.7	0.00855	0.0910645	-0.0423571	0.0167249	-0.141235
	5.8	-0.0491943	-0.179688	-0.0842285	0.00317	-0.050415			5.8	0.144531	-0.0980225	0.0856934	-0.043457	-0.163086
	5.9	-0.0350952	0.110962	0.0751343	0.294556	0.209778			5.9	-0.0202637	-0.09729	0.0178223	-0.115234	-0.0341797
	6	0.0304565	0.0148295	0.275085	0.268736	0.388611			6	-0.120367	-0.154297	-0.033087	-0.0129454	-0.366943
	6.1	0.110168	0.190613	-0.069458	0.0844116	0.245667			6.1	-0.0484619	-0.12854	-0.0579834	-0.199707	-0.0123291
	6.2	0.251648	0.325072	0.167358	0.283629	0.0386963			6.2	0.199213	-0.148804	0.0122017	-0.0583549	0.0306396
	6.3	0.0758057	0.122681	0.332947	0.19458	0.0839844			6.3	0.119507	0.171509	-0.0181885	0.0479736	-0.169312
	6.4	0.0391235	0.109436	0.324341	0.0719604	0.00745			6.4	0.00928	0.214478	-0.0478516	-0.126221	-0.209961
	6.5	-0.154602	-0.109314	0.0829468	0.0453492	0.0597534			6.5	0.0742161	-0.148071	0.209104	0.121457	-0.252197
	6.6	-0.0390625	-0.0929565	0.150879	0.0133057	-0.0386963			6.6	-0.0625	-0.126953	0.137329	-0.312988	0.0361328
	6.7	-0.0476685	0.0359533	-0.111633	0.0515783	0.115967			6.7	-0.0140404	0.141846	0.00757	0.0823951	-0.223999
	6.8	0.107849	0.367981	0.23999	0.38678	0.12616			6.8	0.00928	-0.043335	0.0841064	-0.170898	-0.188843
	6.9	-0.185913	-0.107788	0.188416	0.228149	-0.0644531			6.9	-0.137573	-0.0528564	-0.0588379	0.0612793	0.0118408
	7	0.0094	0.0773998	0.0650024	0.0938183	0.187866			7	-0.426509	-0.0996094	-0.14001	-0.301997	-0.0513916
	7.1	0.161743	0.139099	0.0946655	0.289124	0.136292			7.1	-0.351563	-0.419922	-0.0657959	-0.295776	-0.503662
	7.2	-0.09375	-0.112492	0.00165	0.202327	0.237854			7.2	-0.168829	-0.158203	0.127924	-0.187994	-0.320068
	7.3	-0.240601	-0.339844	-0.261597	0.0671997	0.119934			7.3	-0.0743408	-0.113647	0.151245	-0.0310059	-0.180298
	7.4	-0.513245	0.00549	-0.409241	-0.332764	-0.067627			7.4	0.0405273	-0.107422	0.209106	-0.0583496	-0.408447
	7.5	-0.627258	-0.853064	-0.224854	0.088342	0.13324			7.5	0.292106	0.173828	0.235587	0.240104	-0.288086
	7.6	0.426636	-0.585876	0.220459	-0.385071	-0.174622			7.6	0.324097	-0.036377	0.302856	-0.0270996	0.147827
	7.7	0.0570679	0.281241	0.0118408	-0.123422	-0.139465			7.7	0.00391	0.00659	0.159913	-0.0347896	-0.183472
	7.8	-0.375732	0.156311	0.0228271	0.278992	0.287903			7.8	-0.186035	-0.0269775	0.152832	0.0151367	-0.119263
	7.9	0.0687866	0.0266113	0.189209	0.314087	0.0198975			7.9	-0.00159	-0.0324707	0.316162	-0.0645752	0.0587158
	8	0.0570679	0.265625	0.202454	0.18988	0.15741			8	-0.2063	0.0465088	0.077025	-0.0083	-0.0177002
	8.1	0.203186	0.118774	0.186035	0.146912	0.034729			8.1	-0.024292	-0.127808	0.0887451	0.0783691	-0.137329
	8.2	0.101624	-0.0468192	-0.0678101	0.0570627	0.0831909			8.2	0.259268	0.0238037	0.234854	0.240103	-0.0592041
	8.3	-0.146057	0.0117798	-0.145142	-0.225708	-0.196472			8.3	0.201416	0.235474	0.186401	0.188477	0.375244
	8.4	-0.172607	0.055481	0.162659	0.157837	0.00745			8.4	0.0319824	0.088623	0.185669	0.0932617	0.125977
	8.5	-0.231995	0.00622	0.204773	0.102351	-0.00513			8.5	-0.033569	0.15271	0.250611	0.0987552	-0.270874
	8.6	-0.177307	-0.228882	-0.0858154	0.103943	-0.238708			8.6	0.0163574	0.109009	0.180176	0.00488	0.0299072
	8.7	0.141418	-0.0187343	-0.111572	0.191471	-0.0792847			8.7	0.182734	0.302612	0.152827	0.472895	-0.0826416
	8.8	0.107849	-0.251526	-0.0365601	0.256287	0.187927			8.8	0.0640869	0.248779	0.324829	0.230835	0.189209
	8.9	-0.178833	-0.0350952	0.0337524	0.0500488	-0.130066			8.9	0.0921631	-0.0878906	0.227905	0.172974	0.209595
	9	-0.303833	0.156307	0.0337524	0.0406451	0.0621338			9	0.131104	0.108276	0.29419	0.1792	0.254883
	9.1	-0.168701	-0.11322	-0.0998535	0.0609741	0.0691528			9.1	0.171021	0.154175	0.220093	0.0854492	0.247803
	9.2	0.147705	0.0781281	0.0790405	0.328922	0.156616			9.2	0.0593348	-0.0238037	-0.0197667	-0.116935	0.0158691
	9.3	0.108643	0.0414429	0.109497	0.000793	0.212891			9.3	0.133545	-0.209839	0.0123291	0.0917969	-0.331055
	9.4	-0.195251	-0.127319	-0.230347	-0.194458	-0.00195			9.4	0.104614	-0.117554	0.14502	0.0721436	-0.195801
	9.5	-0.0460815	-0.645289	0.0485229	-0.0991462	-0.0598145			9.5	-0.0413792	0.0292969	0.117801	-0.182492	0.134521
	9.6	0.439148	1.53754	0.611084	0.613342	0.126953			9.6	-0.104736	0.273071	-0.129883	-0.325439	-0.0668945
	9.7	-0.253052	1.50312	-0.703003	0.626594	0.237915			9.7	-0.205448	-0.0496826	0.0794646	-0.117679	-0.101318
	9.8	-0.324951	-0.304688	-0.903809	0.175781	0.368347			9.8	0.118652	0.041748	0.222412	0.111206	-0.0349121
	9.9	-0.0132446	-0.838257	0.404053	0.0883179	0.135559			9.9	0.463989	-0.110596	0.49585	0.481567	-0.249023
	10	0.34845	-0.811676	0.723572	-0.165558	0.102722			10	-0.0578491	0.285522	0.0302857	0.121472	0.324463
	10.1	0.0320435	-0.553894	0.715759	-0.480469	-0.329346			10.1	-0.318726	-0.0706787	-0.161987	-0.273926	-0.12085
	10.2	-0.0264893	0.021913	0.240784	0.061769	0.223816			10.2	-0.19459	-0.455811	0.197377	-0.21461	-0.508423
	10.3	-0.209351	0.0546875	0.132141	-0.0671387	0.162842			10.3	-0.146118	0.0206299	0.11377	-0.0404053	-0.0498047
	10.4	-0.0124512	0.570374	0.194702	0.267273	0.241821			10.4	-0.0344238	-0.123047	0.0310059	-0.0622559	-0.381836
	10.5	-0.342163	-0.134329	-0.144409	0.138315	-0.187927			10.5	0.221803	0.142456	0.0310066	0.10022	-0.139648
	10.6	-0.00934	0.575806	0.0102539	0.22583	0.0957031			10.6	-0.0883789	-0.100464	-0.0675049	-0.259155	0.0775146
	10.7	0.0546875	0.385913	-0.527222	0.272693	0.151917			10.7	-0.268063	-0.0762939	-0.0142791	-0.389523	0.125977
	10.8	0.0274048	0.243774	-0.264709	0.15863	0.202698			10.8	-0.138306	-0.0894775	0.100586	-0.25354	-0.0817871
	10.9	-0.0765381	-0.128113	0.155579	0.104736	-0.00275			10.9	0.0358887	-0.0511475	0.0496826	-0.00439	-0.380981
	11	0.118042	0.105534	-0.0202026	0.0860023	0.0644531			11	-0.203977	0.104248	-0.181516	-0.22009	-0.0639648
	11.1	0.0258179	-0.0804443	0.136108	0.248474	0.191833			11.1	-0.10083	0.0838623	-0.00488	0.119019	-0.279541
	11.2	-0.0593262	-0.299192	0.110291	0.034426	0.0847168			11.2	-0.122688	-0.0410156	0.124748	0.361321	0.00562
	11.3	-0.133545	0.0679932	-0.167053	-0.131958	0.140259			11.3	0.13208	0.187134	0.12793	0.000366	0.262695
	11.4	-0.00153	0.232849	-0.253784	0.180542	0.260559			11.4	-0.151611	0.0621338	-0.109619	-0.0722656	0.0799561
	11.5	-0.108582	0.261707	0.0305786	0.322681	0.133972			11.5	-0.185182	-0.34021	-0.126832	-0.0809335	-0.0708008
	11.6	-0.0413208	0.0805054	-0.142822	0.306335	0.00433			11.6	0.0687256	-0.13562	-0.313477	-0.215332	-0.295166
	11.7	-0.00226	0.640671	-0.0123291	0.295335	0.165222			11.7	-0.0609132	-0.137085	-0.0322267	0.0683593	-0.0966797
	11.8	-0.203857	0.771912	-0.109253	0.526611	0.162109			11.8	-0.292236	-0.184692	-0.221436	-0.0294189	0.0643311
	11.9	-0.34375	-0.00781	-0.421753	0.0750122	0.0612793			11.9	-0.0688477	-0.319214	0.0599365	0.185425	-0.421753
	12	0.22345	-0.864828	0.0133667	-0.0210165	0.278503			12	0.309318	-0.0473633	0.11608	0.269767	-0.113892
	12.1	0.478149	-0.191406	0.979004	0.514893	0.918335			12.1	0.0218506	0.0980225	0.0302734	0.0144043	0.0509033
	12.2	0.162537	-0.394524	0.813416	-0.128838	0.223022			12.2	-0.225091	0.0809326	-0.0104918	-0.0622497	-0.130981
	12.3	0.185974	0.00317	0.397034	-0.0405884	0.0933838			12.3	0.226563	-0.108276	0.298218	0.275269	-0.187378
	12.4	-0.153076	-0.0335693	-0.109253	0.31488	-0.244934			12.4	0.208496	0.0667725	0.448975	0.493286	0.290039
	12.5	0.0383301	0.161737	0.113403	0.3836	0.100342			12.5	-0.046874	0.303467	0.259156	0.065919	0.19397
	12.6	-0.188293	0.0359497	-0.0491333	-0.212463	-0.13324			12.6	-0.109375	0.132446	-0.122925	-0.150513	0.17749
	12.7	-0.0960693	0.113279	-0.0233154	0.136778	-0.0613403			12.7	0.00781	-0.270752	-0.0869122	-0.140257	-0.0802002
	12.8	-0.209351	-0.17572	0.125916	-0.0405884	-0.201172			12.8	0.104614	-0.0722656	0.0841064	0.0339355	-0.156738
	12.9	-0.217163	-0.3703	-0.23584	-0.227295	0.0308228			12.9	-0.219482	-0.0183105	-0.0939941	-0.0715332	0.0697021
	13	0.128174	0.0430275	0.000122	-0.0725731	0.137146			13	-0.0750768	-0.205811	0.18652	0.187008	-0.0817871
	13.1	0.0195313	-0.022644	0.0126343	0.0125122	0.208984			13.1	-0.0961914	-0.174561	0.177124	0.158813	-0.0435791
	13.2	0.112549	0.00787	0.0212402	0.075066	0.107422			13.2	-0.0961873	0.202637	0.209843	-0.221676	-0.0881348
	13.3	-0.304688	-0.0304565	-0.247559	-0.0546875	0.0128784			13.3	-0.0906982	-0.0708008	-0.133911	-0.203613	-0.228027
	13.4	0.119568	0.0523682	-0.289734	0.0258179	-0.117615			13.4	0.122681	-0.273071	-0.0251465	-0.274658	-0.196655
	13.5	0.0656738	0.0516353	-0.0100098	0.101623	-0.0371094			13.5	0.309318	-0.194946	0.091911	0.136955	-0.116211
	13.6	0.121948	0.200806	-0.0334473	-0.0952759	0.0761719			13.6	-0.260254	0.0144043	-0.306519	-0.0700684	0.286133
	13.7	-0.3078	0.0679947	0.0821533	-0.251524	0.464417			13.7	-0.0524985	0.026123	0.178581	0.0806803	-0.244385
	13.8	-0.103882	0.00629	-0.120178	0.299255	0.695679			13.8	-0.0704346	0.212769	0.177856	0.0799561	0.131348
	13.9	-0.0109253	-0.0929565	-0.223328	0.540649	0.933167			13.9	0.121826	0.0316162	0.409912	0.213501	0.0751953
	14	-0.117188	-0.614062	-0.388184	0.318799	1.01831			14	-0.0422292	0.0644531	0.00904	0.297859	0.140015
	14.1	0.150818	-0.119507	0.0743408	1.00079	1.83008			14.1	0.128906	0.144897	0.232544	0.457275	-0.25769
	14.2	-0.145264	0.336731	0.321228	1.37738	1.92462			14.2	-0.0695759	0.00891	0.147465	0.122197	0.172852
	14.3	-0.143677	0.492981	0.384521	1.85083	1.75354			14.3	-0.386841	-0.0715332	-0.258911	-0.559082	0.202515
	14.4	0.193787	0.832825	0.743835	1.90546	1.22302			14.4	0.153931	-0.41687	0.302979	0.201172	-0.210815
	14.5	0.674255	1.54295	1.297	1.718	0.647278			14.5	-0.162593	0.0129395	0.0833785	-0.0958208	-0.0567627
	14.6	0.0250244	1.40704	1.37201	0.550842	0.00586			14.6	0.0491943	-0.00281	0.180176	0.161987	0.0299072
	14.7	-0.0593872	1.35859	1.32275	-0.235897	-0.218384			14.7	0.199948	-0.0715332	0.252927	0.383908	-0.0505371
	14.8	0.182068	0.952393	1.21576	-0.27887	-0.0465088			14.8	0.0788574	0.186279	-0.0838623	0.182373	0.201782
	14.9	0.439087	0.169556	0.0829468	-0.408569	-0.47229			14.9	-0.0883789	-0.180908	-0.269043	0.143311	-0.0466309
	15	0.828918	-0.708571	-0.807678	-0.692153	-0.969177			15	0.00696	-0.0355225	0.0161105	0.122922	-0.110718
	15.1	0.382019	-1.18909	-1.15851	-1.20544	-1.01837			15.1	-0.0296631	0.0159912	0.17395	0.237793	-0.0240479
	15.2	-0.753906	-1.55228	-1.54913	-1.62418	-1.52148			15.2	-0.169548	0.193359	0.00916	-0.04113	0.126831
	15.3	-0.679626	-0.663269	-0.797546	-0.639832	-0.713684			15.3	0.106934	-0.136353	0.222412	-0.0106201	0.00879
	15.4	-0.264832	-0.440613	-0.328003	-0.229675	-0.307434			15.4	0.0515137	-0.162109	0.117676	-0.0544434	0.0469971
	15.5	-0.15625	-0.241389	-0.220215	-0.19842	-0.0339966			15.5	0.0202622	-0.081665	0.0786118	0.0541978	-0.162354
	15.6	0.183594	-0.0609131	-0.122559	0.292969	-0.148071			15.6	-0.150879	0.0386963	0.134033	0.125244	0.0627441
	15.7	0.103943	0.321903	-0.109253	0.16486	-0.225403			15.7	0.174192	-0.118408	0.12866	0.040159	-0.10144
	15.8	0.0812988	0.000793	0.163391	0.278137	-0.112122			15.8	-0.263306	-0.0871582	-0.00342	0.0181885	-0.00769
	15.9	-0.174988	-0.0367432	-0.185059	-0.168762	0.101135			15.9	-0.0446777	-0.120728	-0.148682	0.252563	-0.172485
	16	-0.0617065	0.300779	0.0321655	-0.0578028	0.442566			16	-0.178953	-0.0754395	0.0904567	0.0636012	-0.0302734
	16.1	-0.11792	0.222656	0.146973	0.170349	0.479309			16.1	-0.230469	-0.232422	-0.0549316	-0.14502	-0.247437
	16.2	-0.147644	-0.0789242	-0.0350342	0.313288	0.864441			16.2	-0.297609	-0.231567	-0.182252	0.130004	-0.0544434
	16.3	-0.0507202	-0.237488	-0.404541	0.264099	1.16443			16.3	0.253052	-0.319946	0.302124	0.305786	-0.309937
	16.4	0.196167	0.550842	-0.060791	0.903198	1.54022			16.4	0.123413	0.221436	0.0380859	0.286987	0.27124
	16.5	-0.20697	0.543757	0.202454	1.21099	1.7215			16.5	0.121832	0.0706787	0.00684	0.126837	0.0134277
	16.6	-0.481995	0.308594	-0.0100708	1.54846	1.54413			16.6	-0.240601	-0.036377	0.180298	0.155029	-0.113892
	16.7	-0.314819	0.600048	0.39624	1.82893	1.01056			16.7	-0.168701	0.110596	0.208374	0.116699	-0.270874
	16.8	0.639099	1.26563	1.26184	2.22736	0.651123			16.8	-0.113403	-0.0144043	-0.0581055	-0.232544	-0.122437
	16.9	0.503906	1.99219	1.52509	1.16724	0.247253			16.9	-0.123535	-0.0239258	-0.0112305	-0.19043	-0.164673
	17	0.190613	1.6406	1.53839	0.0812158	-0.0785522			17	-0.176519	-0.259888	0.0803168	-0.112188	-0.296753
	17.1	-0.146057	0.421936	0.960266	-0.581177	-0.87854			17.1	-0.0914307	0.255859	-0.12915	-0.027832	-0.0825195
	17.2	0.0211182	-0.439815	0.190735	-0.797603	-0.883972			17.2	-0.0805695	-0.0629883	0.019284	-0.0731232	0.0524902
	17.3	0.886719	-0.714844	-0.479614	-0.657043	-0.618408			17.3	-0.153198	-0.00195	-0.0986328	-0.139526	-0.174072
	17.4	0.453186	-1.41327	-1.43115	-1.06635	-1.20508			17.4	-0.0094	-0.224609	-0.0181885	-0.0926514	-0.169312
	17.5	-0.829651	-1.789	-1.81158	-1.47961	-1.97852			17.5	0.126458	-0.145752	0.188835	0.0572437	-0.367798
	17.6	-1.37653	-1.59839	-1.7702	-1.66248	-2.1488			17.6	0.272583	0.127686	0.113037	0.218994	-0.045166
	17.7	-0.558594	-0.417951	-0.631897	-0.699201	-0.451172			17.7	-0.0523605	0.203491	-0.18615	-0.0184249	-0.124878
	17.8	-0.0929565	-0.0421753	0.00952	-0.328857	0.108948			17.8	-0.0358887	0.205078	0.200562	0.101929	-0.265381
	17.9	-0.177307	-0.134338	0.15094	0.211792	0.430847			17.9	0.0820313	0.192627	0.413818	0.107422	0.282227
	18	-0.156982	-0.0898374	-0.232727	0.702399	0.584717			18	0.00709	0.262939	0.037361	-0.0371019	0.0751953
	18.1	0.240662	-0.0421143	-0.171753	0.853943	1.2879			18.1	-0.0281982	-0.161255	-0.100342	0.0526123	-0.206787
	18.2	0.167969	0.102344	-0.0577393	0.67815	1.47302			18.2	-0.0250309	-0.0864258	0.00292	0.276849	0.0368652
	18.3	-0.387451	0.16095	-0.0998535	0.669556	1.46368			18.3	-0.0523682	-0.240234	-0.103271	0.0300293	-0.0450439
	18.4	-0.557007	0.310181	0.150879	1.29376	1.62775			18.4	-0.333618	-0.00977	0.00134	0.115234	-0.262207
	18.5	-0.147583	0.288333	0.499329	1.72272	1.09338			18.5	0.194569	-0.191772	0.260732	0.240224	-0.160645
	18.6	0.169556	0.654663	0.754028	1.79999	0.734741			18.6	-0.127319	-0.204224	-0.130615	0.0698242	0.22998
	18.7	0.267212	1.42425	1.24774	1.52422	0.298828			18.7	-0.379631	0.131714	-0.593987	-0.115227	0.00342
	18.8	0.357849	1.75629	1.3587	0.79303	0.129272			18.8	-0.0180664	-0.0566406	0.188721	0.101074	-0.317749
	18.9	0.111755	1.05396	1.13916	-0.208557	-0.513672			18.9	0.0351563	-0.164551	0.33728	0.115967	-0.10376
	19	0.676575	0.525022	1.24384	-0.0273458	-0.462952			19	0.0101389	0.119141	0.0521311	-0.00915	0.0400391
	19.1	1.31879	-0.101501	0.243103	-0.222595	-0.50116			19.1	0.0500488	-0.180176	0.257568	0.172241	0.123657
	19.2	0.868774	-0.728183	-0.596008	-0.736728	-0.794983			19.2	-0.0649418	0.081665	-0.0128177	0.148681	0.0291748
	19.3	-0.473389	-1.60858	-1.72797	-1.37341	-1.54803			19.3	0.0703125	-0.0480957	0.130981	0.462769	-0.0545654
	19.4	-1.57031	-1.78668	-1.50537	-1.65387	-1.88947			19.4	0.0515137	0.31604	-0.0682373	0.240112	0.0618896
	19.5	-0.921814	-0.903054	-0.872559	-0.839028	-0.839478			19.5	0.120247	0.327759	-0.251823	0.107308	0.0423584
	19.6	-0.215576	-0.427307	-0.699097	-0.749146	0.205078			19.6	0.403076	-0.0402832	0.352173	0.337036	-0.135742
	19.7	-0.135132	0.0187361	-0.0374146	-0.169496	0.40033			19.7	0.332764	0.109741	0.253663	0.221314	0.173706
	19.8	-0.104614	0.121155	0.0579834	0.503174	0.153503			19.8	-0.183594	0.424561	-0.0501709	0.268311	0.118896
	19.9	-0.204651	-0.316406	-0.128784	0.165649	0.12616			19.9	-0.0938721	0.251221	0.29895	0.338501	0.108032
	20	0.00702	-0.0445557	-0.347534	0.200806	-0.12384			20	-0.0759225	0.131592	-0.0463815	0.118169	0.161133
	20.1	-0.0288696	0.174988	-0.0327148	-0.110168	0.224548			20.1	-0.116455	-0.182495	0.17627	0.0268555	-0.276367
	20.2	0.0671997	0.126584	0.426697	0.181271	0.380859			20.2	-0.139159	-0.0559082	0.0349132	0.279176	-0.0709229
	20.3	-0.221863	0.171875	0.00714	0.0601807	-0.125427			20.3	-0.00549	-0.0292969	-0.0627441	0.213623	-0.0302734
	20.4	0.202393	0.483582	0.173523	0.44458	0.211304			20.4	-0.0782471	0.169189	-0.0753174	0.101807	-0.0270996
	20.5	0.556274	0.272626	-0.00616	0.3383	0.124573			20.5	-0.123407	-0.110596	-0.175165	-0.0887392	0.100952
	20.6	-0.257751	0.0266113	-0.296753	-0.289795	-0.315247			20.6	0.128906	-0.130859	0.169312	0.221436	-0.0708008
	20.7	0.0515747	0.0390673	0.0336914	-0.246089	-0.052002			20.7	0.251465	0.313721	0.276246	0.0510259	-0.0505371
	20.8	-0.00464	0.130493	0.186035	0.0930176	-0.202759			20.8	0.220215	0.200317	0.198975	0.0854492	0.0704346
	20.9	-0.124146	-0.24762	-0.25769	-0.364807	-0.250366			20.9	0.142822	0.09021	0.280151	0.200195	-0.0178223
	21	-0.069458	-0.239013	-0.44989	-0.1156	-0.100403			21	-0.209462	-0.23877	-0.110463	-0.184071	0.0235596
	21.1	-0.257813	-0.0945435	-0.325684	-0.183594	0.0847168			21.1	-0.0914307	-0.355957	-0.123657	0.0651855	-0.195923
	21.2	0.0640869	0.12036	-0.0874023	0.0969225	-0.0558472			21.2	0.0850784	0.05896	-0.140874	0.335445	-0.1521
	21.3	-0.0476074	-0.0648193	-0.0498657	0.112549	-0.273804			21.3	-0.439941	0.123779	-0.0581055	-0.266113	-0.0123291
	21.4	0.129761	0.135193	0.0821533	0.137573	-0.154297			21.4	-0.493042	-0.312866	0.0418701	-0.223999	-0.218506
	21.5	0.128906	0.0734248	0.0985718	0.210937	-0.00665			21.5	0.00304	-0.275513	0.0950833	0.144766	-0.146729
	21.6	0.155518	0.164856	0.0376587	0.253174	0.0339966			21.6	-0.118042	0.289429	0.0809326	-0.0325928	0.0181885
	21.7	-0.0124512	0.0500467	-0.0272217	0.102354	0.349609			21.7	0.0499255	0.0557861	0.195067	0.0596912	0.0267334
	21.8	-0.174927	-0.296814	-0.0443726	0.131287	-0.000366			21.8	-0.266479	0.0980225	0.0645752	-0.0402832	-0.112305
	21.9	0.0640869	-0.0742188	-0.211609	0.200806	0.0855103			21.9	-0.360962	0.0175781	-0.16272	0.177734	-0.223999
	22	-0.200745	-0.180474	-0.260071	-0.0117114	0.280029			22	-0.164061	0.132446	-0.260375	0.155763	-0.146606
	22.1	-0.0749512	-0.0593872	-0.0709839	0.278931	0.422241			22.1	-0.0469971	-0.140259	-0.207275	-0.288818	0.00256
	22.2	-0.0405884	0.0328315	0.0571289	0.490656	0.450378			22.2	0.052363	-0.544189	-0.382207	-0.0965628	-0.174805
	22.3	0.0852051	0.0414429	0.00873	0.184387	0.201172			22.3	0.046875	-0.0847168	-0.00574	-0.0262451	-0.0200195
	22.4	-0.165588	-0.0890503	-0.0889282	0.0742798	0.137878			22.4	-0.350098	0.174561	0.00916	-0.11377	0.135376
	22.5	-0.215576	-0.11407	0.0383911	0.200811	0.268311			22.5	-0.17811	0.101196	0.0349025	0.140127	-0.218506
	22.6	0.152344	0.217163	0.129028	0.403931	0.425354			22.6	-0.300781	0.129272	-0.21582	-0.319946	-0.131836
	22.7	0.13678	0.271111	0.210327	0.482842	0.701965			22.7	-0.278086	-0.354248	0.202138	0.0722553	-0.2677
	22.8	-0.125	0.196899	0.0836792	0.395325	0.262878			22.8	-0.0836182	0.178589	-0.13623	-0.325562	0.00574
	22.9	-0.160095	0.227417	0.105591	0.272705	0.104309			22.9	0.212402	-0.0825195	-0.260376	0.0987549	-0.166992
	23	-0.244446	-0.271847	-0.354553	-0.115536	-0.273804			23	0.330443	0.187866	-0.0252701	0.161253	-0.0178223
	23.1	-0.128052	-0.0827637	-0.0022	0.0140991	0.0605469			23.1	0.0397949	0.0808105	0.083374	-0.134888	0.126709
	23.2	0.134399	0.17187	0.144653	0.0805002	-0.00195			23.2	0.200682	0.00818	0.0911847	0.0737287	-0.0146484
	23.3	-0.220276	-0.0898438	0.0969849	-0.330444	-0.0675659			23.3	0.135132	0.194946	0.020874	0.175293	-0.134155
	23.4	-0.053894	-0.103882	-0.00769	-0.046875	-0.262939			23.4	-0.0734863	0.137817	0.0388184	0.0706787	-0.00757
	23.5	-0.197632	-0.454709	-0.493652	-0.381223	-0.325439			23.5	0.0257594	-0.165161	-0.0126928	-0.186399	-0.0458984
	23.6	0.00787	-0.260132	-0.432678	-0.437439	-0.481628			23.6	0.176514	-0.00659	0.0629883	-0.012207	-0.105957
	23.7	-0.177307	-0.315604	-0.232666	-0.438224	-0.519165			23.7	-0.255483	0.111328	-0.0486962	-0.0168358	0.0244141
	23.8	-0.0210571	-0.0531006	-0.14679	-0.0125122	-0.214478			23.8	-0.153931	-0.165283	0.200562	-0.1521	-0.323975
	23.9	-0.108521	-0.421814	-0.191284	-0.110107	-0.230835			23.9	-0.0515137	0.123779	-0.104126	-0.105103	-0.162354
	24	-0.212463	-0.21246	-0.128784	-0.274166	0.05896			24	-0.034427	-0.0557861	-0.00489	0.303464	-0.166138
	24.1	-0.0304565	0.0484619	-0.053772	0.0773926	0.343323			24.1	-0.243042	-0.212036	-0.0838623	-0.206787	-0.0216064
	24.2	0.13208	0.294541	0.161072	0.425034	0.16449			24.2	-0.0242891	0.113647	0.250613	-0.0113496	-0.28186
	24.3	-0.139038	-0.0288696	-0.0147095	0.107849	0.0605469			24.3	0.0101318	-0.243408	0.275513	0.0378418	-0.163086
	24.4	-0.119507	0.0359497	-0.128784	0.139832	0.0441284			24.4	0.119507	-0.05896	0.146606	0.329224	-0.0201416
	24.5	-0.0413208	0.109428	0.210327	0.0804974	0.144165			24.5	-0.0430842	0.107422	0.0661687	0.154181	-0.0169678
	24.6	-0.186646	-0.0991821	-0.10144	-0.0663452	0.0222778			24.6	-0.110962	-0.221558	0.114624	0.034668	-0.124878
	24.7	-0.0710449	-0.0827589	-0.211609	-0.0429029	0.0238037			24.7	0.0646936	-0.05896	-0.20496	0.0181848	-0.108398
	24.8	0.128967	-0.085144	0.194641	0.346924	0.0519409			24.8	0.0343018	0.0424805	0.215332	0.267456	-0.302979
	24.9	-0.113281	-0.104675	0.0235596	0.00629	-0.0957642			24.9	0.331299	0.131592	0.321655	0.321411	0.255615
	25	0.0117188	-0.0812385	0.0266724	-0.339051	-0.184814			25	0.0202716	0.297241	0.0935138	0.317513	0.365845
	25.1	0.00397	-0.231201	-0.0482788	-0.0499268	-0.123047			25.1	-0.160278	0.0151367	-0.0112305	0.161987	0.118164
	25.2	0.00391	0.389838	0.100098	-0.0937437	-0.0793457			25.2	-0.024289	0.129272	-0.034665	0.10181	0.366577
	25.3	0.0758057	0.345337	0.327454	0.0266113	0.276917			25.3	0.16626	0.0463867	0.130127	0.0197754	-0.0169678
	25.4	-0.103088	-0.175781	-0.0256958	0.053894	-0.183228			25.4	0.256104	0.0167236	-0.14563	0.105713	0.0892334
	25.5	-0.0999756	-0.241394	-0.178772	-0.087463	-0.22229			25.5	0.193714	0.00659	0.279408	0.276844	-0.0279541
	25.6	-0.0601196	-0.0804443	-0.189697	-0.000732	-0.197266			25.6	-0.0562744	0.384766	0.102905	0.0213623	0.264282
	25.7	-0.201477	-0.215577	-0.0576782	0.0101921	-0.265198			25.7	0.00696	0.193359	0.198242	0.0151367	-0.0123291
	25.8	-0.226501	-0.146058	-0.245972	-0.103822	-0.28241			25.8	0.23901	-0.0144043	0.0841028	0.299557	0.00647
	25.9	-0.258545	-0.0898435	-0.0819092	-0.289062	-0.0941772			25.9	0.0101325	0.236328	0.0677497	0.282349	0.0135498
	26	-0.196045	-0.2265	-0.265503	-0.153075	0.0636597			26	0.0593276	0.0871582	0.106691	0.157228	0.117432
	26.1	0.0750122	0.0133057	-0.297546	-0.0906372	-0.0730591			26.1	-0.284424	0.109741	-0.290161	-0.0692139	0.12439
	26.2	0.22583	-0.0765403	-0.0553589	0.184385	0.288635			26.2	-0.361819	-0.311401	0.127927	-0.0715356	-0.15686
	26.3	-0.125	-0.124204	-0.0647583	-0.0171478	0.237061			26.3	-0.261717	0.074585	-0.254149	-0.204344	-0.0895996
	26.4	0.0375366	0.22424	-0.0475464	0.230466	0.233948			26.4	-0.150758	-0.123047	-0.0783705	-0.0988783	-0.184204
	26.5	-0.14679	-0.127317	-0.188904	0.0867943	0.151184			26.5	-0.0335701	-0.193359	-0.12671	-0.0668952	-0.0778809
	26.6	0.0664063	0.0609131	-0.121765	0.231262	0.194885			26.6	-0.158691	0.00745	-0.298706	0.0213623	-0.170898
	26.7	-0.278076	0.0305187	-0.121704	-0.0194691	0.0910034			26.7	-0.126709	0.0230713	0.0114749	-0.116943	-0.16626
	26.8	-0.161682	0.0656722	0.101685	-0.0460832	0.105835			26.8	-0.000856	-0.118408	0.199827	-0.0168474	-0.0709229
	26.9	0.0383301	-0.0656096	0.0618286	0.0055	-0.0863647			26.9	0.0491935	-0.09729	0.0716544	0.00964	0.041626
	27	0.118835	0.300048	0.140747	0.351623	0.258972			27	-0.00476	0.0323486	0.0981455	0.191651	-0.0349121
	27.1	0.0695801	0.125854	0.0681152	0.0570679	0.312134			27.1	-0.00232	0.110474	0.206055	0.22998	-0.0279541
	27.2	0.0367432	0.182005	-0.0514526	0.0476667	-0.0535278			27.2	-0.357049	0.368408	-0.112787	-0.38952	0.102539
	27.3	-0.146057	-0.0828225	-0.0725708	-0.134336	-0.234802			27.3	-0.139896	0.0635986	-0.150272	-0.0130654	-0.263916
	27.4	0.00159	-0.0124549	0.0767212	0.0773888	0.074585			27.4	0.0288094	-0.0136719	0.000489	0.0166023	-0.0794678
	27.5	-0.127319	-0.185119	-0.192871	-0.20935	-0.00586			27.5	0.0289295	0.0784912	-0.145509	-0.14734	-0.0107422
	27.6	-0.0616455	-0.26947	-0.26001	-0.30072	0.0308838			27.6	-0.110229	0.0800781	0.0231934	-0.186401	-0.0654297
	27.7	0.224243	0.226562	0.193054	0.0945428	0.212097			27.7	0.0609118	-0.21521	0.205931	0.0424792	0.010376
	27.8	0.229675	0.311701	0.11261	0.335932	0.216736			27.8	-0.29858	0.0964355	-0.0861773	-0.283321	-0.0107422
	27.9	0.0828247	-0.0226425	-0.280334	0.00238	-0.0839844			27.9	0.0436991	0.00183	-0.164309	-0.15674	-0.193604
	28	0.0195923	-0.324155	-0.00922	0.0719026	-0.0465088			28	-0.0546902	0.019165	0.216916	-0.0988797	0.125244
	28.1	0.205505	0.152405	0.182983	0.0695801	0.190247			28.1	-0.316406	-0.141846	0.0466309	-0.0567627	0.128296
	28.2	-0.162476	-0.0835572	-0.0483398	-0.11322	-0.119934			28.2	-0.297729	-0.15271	-0.182983	-0.241089	-0.0583496
	28.3	-0.314819	-0.143734	-0.191284	-0.129696	0.190979			28.3	0.122554	-0.18396	0.284053	0.162715	-0.204468
	28.4	-0.0835571	-0.0843527	-0.0514526	0.119566	0.158203			28.4	0.00696	0.159668	-0.0423536	-0.276973	0.0384521
	28.5	-0.0515747	0.0968587	-0.0819092	0.106258	-0.121521			28.5	-0.0360126	-0.019165	-0.130739	-0.165285	-0.279419
	28.6	-0.207764	-0.174194	-0.310852	-0.123413	-0.0769653			28.6	0.0632324	-0.0527344	-0.127563	0.088623	0.0220947
	28.7	-0.135864	-0.068723	-0.0811157	-0.187436	-0.081665			28.7	0.110843	-0.0761719	-0.214353	0.078372	0.0565186
	28.8	0.0953369	0.145326	-0.0186157	-0.027281	-0.0472412			28.8	-0.28125	-0.148071	-0.100952	-0.111328	-0.170166
	28.9	-0.0835571	0.10626	-0.0733032	0.237547	0.00427			28.9	0.199089	-0.0628662	0.0324631	0.219719	-0.0888672
	29	0.0234985	-0.190611	0.0610352	0.0094	0.0151978			29	0.22107	0.147217	0.146729	0.252686	0.229004
	29.1	0.0094	0.0274048	0.0391846	0.0906982	0.12146			29.1	-0.0289307	0.311401	0.0786133	0.0181885	0.276855
	29.2	-0.0788574	0.292968	0.39624	0.074279	0.291016			29.2	-0.0454111	0.126099	0.213744	0.0737295	-0.168579
	29.3	0.0328369	0.0703716	0.201721	0.167234	0.0339966			29.3	0.240597	0.0847168	0.141964	0.209591	0.0533447
	29.4	-0.0664063	-0.117983	0.0430908	0.0617654	-0.0996094			29.4	0.129638	-0.09729	0.309936	0.400268	0.198608
	29.5	0.00397	-0.313232	-0.0506592	-0.134338	-0.0238647			29.5	0.0780058	0.171509	0.298953	0.260379	0.0666504
	29.6	-0.0632324	-0.078125	-0.085022	-0.124939	-0.0863647			29.6	0.160889	0.072998	0.174683	-0.027832	-0.0904541
	29.7	-0.106995	-0.0593263	-0.0264282	0.109436	0.0480347			29.7	0.196776	0.256592	0.0325912	0.0682357	0.0908203
	29.8	-0.0257568	-0.0609126	-0.113953	0.1344	-0.19104			29.8	-0.0734843	0.189453	-0.0306377	0.00586	0.104858
	29.9	0.0648804	0.153931	-0.0654907	0.125061	0.189453			29.9	-0.149291	-0.0113525	-0.285399	0.0323495	0.0549316
	30	-0.0640259	0.119506	-0.069458	0.0226433	0.129272			30	0.0109831	-0.00122	0.0592009	0.201901	-0.0895996
	30.1	0.0476685	-0.0757446	-0.149902	-0.0796509	-0.0793457			30.1	0.0094	0.136353	-0.397827	-0.294189	0.148682
	30.2	-0.124939	-0.0405891	-0.0811157	0.0570672	0.125366			30.2	0.00463	-0.0878906	-0.0517622	-0.125493	0.0111084
	30.3	-0.0820313	0.0906335	-0.164734	0.0609704	-0.0715332			30.3	-0.203122	-0.0410156	-0.286984	-0.0841032	0.0275879
	30.4	-0.0890503	-0.352348	-0.266296	-0.207756	-0.102783			30.4	0.1687	-0.144897	-0.122072	0.176024	-0.352173
	30.5	0.38678	0.173459	0.21106	-0.0578032	0.12616			30.5	0.063962	-0.0175781	-0.0893583	-0.00281	-0.148193
	30.6	0.055542	0.132874	0.129028	0.210999	0.0511475			30.6	-0.0429688	0.0957031	-0.0698242	-0.0301514	-0.0178223
	30.7	0.104675	-0.00781	0.0118408	0.0570666	-0.154358			30.7	-0.30786	-0.0809326	-0.0284407	0.265138	-0.380249
	30.8	0.0726929	0.059449	0.079834	0.0648811	-0.109741			30.8	-0.0468752	-0.212158	-0.172119	-0.0684816	-0.335815
	30.9	-0.114807	0.129696	0.0313721	0.157833	0.198059			30.9	0.000729	-0.050415	0.0474817	-0.0113562	-0.0435791
	31	-0.521057	-0.115599	-0.300659	-0.19055	-0.019165			31	0.0648212	0.108276	-0.0502911	-0.12158	0.0361328
	31.1	-0.139771	-0.0460205	-0.233459	-0.139771	-0.05896			31.1	-0.182861	-0.106689	0.157593	-0.258301	-0.0966797
	31.2	0.268799	0.0984518	0.0211792	-0.128904	0.0784912			31.2	0.34057	-0.0809326	0.598992	0.177606	0.103271
	31.3	0.0273438	0.0718948	0.349304	-0.0609177	0.129272			31.3	0.0101363	0.244873	-0.00805	-0.142696	0.348633
	31.4	-0.192932	-0.171083	-0.0772095	-0.199953	-0.0761719			31.4	-0.027465	0.129272	-0.0487053	-0.0645744	0.18457
	31.5	-0.409302	-0.207763	-0.227234	-0.314818	-0.258179			31.5	-0.000121	-0.06604	-0.0447983	0.102541	0.112671
	31.6	-0.181213	-0.375	-0.361633	-0.255432	-0.136353			31.6	-0.150024	-0.234863	0.00684	-0.0333252	-0.136597
	31.7	-0.159302	-0.12732	0.0118408	-0.0601207	-0.12384			31.7	-0.104736	0.00818	0.10376	0.0253908	0.0556641
	31.8	-0.136658	-0.119504	-0.117859	-0.15466	-0.213684			31.8	0.182738	0.0332031	0.00281	-0.114625	0.0581055
	31.9	0.0758667	0.28833	-0.0646973	0.0360107	0.145691			31.9	-0.0562744	0.0268555	-0.101074	-0.0871582	0.0743408
	32	0.268799	0.152344	0.136047	0.289124	0.0855103			32	-0.12195	-0.0628662	0.0590801	-0.11841	-0.248291
	32.1	0.220398	0.208618	0.111084	0.467224	0.0566406			32.1	0.300781	0.119873	0.0771484	0.280762	-0.246704
	32.2	-0.00934	-0.140624	-0.140503	-0.0350939	-0.169128			32.2	0.226561	0.30896	0.252928	0.32141	0.137695
	32.3	0.0140991	-0.103088	-0.145203	-0.0413818	-0.200439			32.3	-0.184448	0.103516	0.00684	0.212036	0.0845947
	32.4	-0.0928955	-0.0507202	-0.190491	0.139893	-0.295715			32.4	0.130371	0.101196	0.24353	0.121338	0.143921
	32.5	-0.0663452	-0.00543	-0.14209	-0.0585285	-0.150391			32.5	0.24292	0.139404	0.00208	0.104981	0.223633
	32.6	0.0648804	-0.0617065	0.118835	0.046875	-0.0222778			32.6	-0.0532227	0.190186	0.351318	0.120605	0.0650635
	32.7	-0.210938	-0.207824	-0.0709839	-0.14917	-0.122314			32.7	-0.142328	-0.00122	0.105963	0.0588437	-0.0982666
	32.8	-0.21875	-0.221069	-0.0639648	0.0390625	0.0988159			32.8	0.195313	0.0284424	0.16626	0.235474	-0.323242
	32.9	-0.25	-0.346069	-0.30304	-0.2453	-0.146545			32.9	-0.136841	0.232422	0.0668945	0.119751	-0.0551758
	33	0.153137	-0.0812365	-0.236633	-0.0718371	-0.0894775			33	-0.294674	-0.012207	-0.193234	-0.153683	-0.0881348
	33.1	0.125061	0.151611	0.0368652	0.0726929	-0.134766			33.1	-0.0976563	-0.116821	0.036499	-0.108276	-0.0927734
	33.2	-0.0491943	-0.0171488	-0.10614	-0.127317	0.0355225			33.2	0.0632297	0.0653076	0.243405	0.173703	0.15332
	33.3	0.0414429	-0.0812378	-0.145996	0.0562744	-0.0355835			33.3	0.09375	-0.190308	-0.0517578	-0.0786133	-0.0506592
	33.4	0.128906	-0.157837	0.00867	0.0289307	0.140991			33.4	0.107056	-0.0596924	0.319336	0.184692	-0.102051
	33.5	-0.0765381	-0.277341	-0.0967407	-0.162473	-0.129333			33.5	-0.0906939	0.174683	-0.169063	0.220585	0.0650635
	33.6	-0.232788	-0.154663	-0.133484	-0.124939	-0.264465			33.6	-0.0562744	-0.0136719	0.0224609	-0.0418701	0.0736084
	33.7	-0.0874634	-0.0359504	0.0774536	0.0867303	-0.201172			33.7	-0.104737	0.173096	0.0942374	-0.2146	-0.00439
	33.8	0.0453491	-0.0928955	-0.0701904	0.0125732	0.0449219			33.8	-0.260986	0.0863037	-0.345581	-0.227783	-0.0631104
	33.9	-0.25	-0.178894	-0.239746	-0.0359497	-0.334778			33.9	-0.0656738	-0.298828	-0.297852	-0.00977	-0.147461
	34	-0.0609131	-0.0585291	-0.0811157	0.107059	-0.0386963			34	-0.107914	0.02771	-0.158939	-0.116214	-0.161499
	34.1	-0.0476074	0.0344238	0.0313721	-0.139038	0.167603			34.1	0.139771	0.119873	0.235718	0.115967	0.0407715
	34.2	0.22113	0.182858	0.216553	0.183652	0.165222			34.2	-0.103999	0.227661	-0.14477	-0.040278	0.0368652
	34.3	-0.161682	0.317993	0.320435	0.10321	0.205872			34.3	-0.0429688	0.026123	-0.143188	-0.0770264	-0.149048
	34.4	-0.0812378	-0.106201	0.0673218	0.0547485	0.0535278			34.4	-0.095459	0.183228	-0.0744629	0.147095	-0.125488
	34.5	0.220337	0.112551	-0.00458	0.0828879	-0.0308838			34.5	0.188964	-0.0223389	-0.0245372	-0.0457775	-0.0631104
	34.6	0.166443	0.169556	0.0914917	0.0820313	-0.15979			34.6	0.114746	0.0307617	-0.041748	-0.090332	0.136841
	34.7	-0.00781	-0.0781241	-0.284302	0.0195322	-0.368408			34.7	0.0773883	0.00964	0.127925	-0.0434613	0.104004
	34.8	-0.0241699	-0.039856	-0.053772	-0.257019	-0.136353			34.8	0.156128	0.0738525	0.0177002	0.116699	0.226074
	34.9	0.0437622	-0.136719	-0.29364	-0.237488	-0.059021			34.9	0.377319	0.16748	0.170898	0.258911	0.00879
	35	0.0828247	0.0960582	0.0813599	-0.025768	-0.0183716			35	0.317996	0.0964355	0.221682	0.166018	0.324463
	35.1	-0.00861	-0.180481	-0.105347	-0.636719	-0.579346			35.1	0.0811768	0.114502	0.293457	0.122925	0.0877686
	35.2	-0.198364	-0.0390056	-0.00378	-0.333561	-0.31366			35.2	-0.124989	-0.0426025	-0.332997	-0.19579	0.0963135
	35.3	-0.0789185	-0.0914307	-0.203003	-0.271057	-0.261353			35.3	-0.167236	-0.283203	-0.151123	0.0126953	-0.123169
	35.4	-0.185852	-0.140564	-0.290466	-0.194458	-0.0418091			35.4	0.0515137	-0.00122	-0.144775	-0.0216064	-0.202148
	35.5	-0.189026	-0.102358	-0.170959	-0.116396	-0.148071			35.5	0.142211	-0.115967	0.0201407	0.0745841	-0.289673
	35.6	-0.11792	-0.319519	-0.209229	-0.246033	-0.148071			35.6	0.119507	-0.205811	-0.119019	0.103394	0.176025
	35.7	0.192993	-0.166385	-0.0678711	-0.0304598	0.194092			35.7	-0.263302	0.137085	-0.163571	0.104984	0.290039
	35.8	-0.168701	-0.0812378	-0.286621	-0.0929565	-0.302734			35.8	-0.390747	0.0300293	-0.420532	-0.343506	0.0767822
	35.9	-0.0163574	0.217224	0.103271	0.0266113	-0.0808716			35.9	0.105469	-0.225464	-0.0151367	0.0861816	-0.141968
	36	0.0234985	0.280514	0.0141602	0.127377	0.396484			36	0.0640915	0.180054	0.103642	-0.0606644	0.101807
	36.1	0.0265503	-0.0351563	-0.0311279	0.139099	0.043335			36.1	-0.222656	-0.137085	0.206787	-0.173096	0.0510254
	36.2	0.0250244	0.209409	-0.00769	0.178953	0.057373			36.2	-0.237546	-0.0957031	-0.0455292	-0.020871	0.165894
	36.3	-0.0663452	0.0359497	-0.150635	0.143005	-0.115234			36.3	-0.403931	-0.151978	-0.344727	-0.273926	-0.083374
	36.4	0.0797729	-0.285889	-0.135803	0.000854	-0.0698853			36.4	0.249878	-0.21521	0.102051	-0.24585	-0.119263
	36.5	0.15863	0.268792	-0.0412598	0.0360036	0.299622			36.5	0.0561538	0.229248	0.00122	-0.317748	-0.0686035
	36.6	-0.195251	-0.137451	0.0111084	-0.130432	-0.00427			36.6	-0.223511	-0.244263	-0.211182	-0.0895996	-0.0803223
	36.7	0.175781	0.167974	0.0462036	0.0476742	0.198792			36.7	-0.139165	-0.196533	-0.0478565	-0.134893	-0.165527
	36.8	0.185181	0.364868	0.104797	0.414124	0.394897			36.8	-0.130493	-0.161377	-0.24939	-0.102783	-0.0748291
	36.9	0.0344238	0.0695801	-0.109253	0.210205	0.464478			36.9	0.216431	-0.0800781	-0.164307	-0.0426025	-0.229492
	37	0.189087	0.0812285	-0.13269	0.0554717	0.219116			37	-0.182127	0.0964355	0.138796	0.165163	0.243164
	37.1	0.0250244	-0.223389	-0.302185	0.00238	0.0574341			37.1	-0.122803	0.0440674	-0.214355	-0.0786133	0.183838
	37.2	0.167969	0.169552	0.0875854	0.346126	0.46283			37.2	-0.0883763	-0.299683	-0.318967	-0.18176	-0.191284
	37.3	-0.221863	0.307861	0.113403	0.329712	0.274597			37.3	-0.0133057	-0.469116	-0.245605	-0.218506	-0.156006
	37.4	-0.111694	0.123474	0.0961914	0.192993	0.285522			37.4	0.0305176	-0.33252	-0.45874	-0.194214	-0.138062
	37.5	0.031311	0.041437	0.108704	0.428949	0.156616			37.5	-0.0367514	-0.0690918	-0.0345541	-0.0855795	-0.251343
	37.6	0.0195313	0.0507813	-0.274902	0.149231	0.196472			37.6	-0.110962	0.165283	-0.0213623	0.00891	0.0689697
	37.7	0.265625	0.253109	0.151672	0.360958	0.249573			37.7	-0.246942	-0.0926514	-0.106561	-0.355951	0.157227
	37.8	0.046875	-0.0265503	0.203979	0.321899	0.280029			37.8	0.0639648	-0.316895	0.0302734	-0.00208	-0.269409
	37.9	-0.201477	0.0172119	-0.0943604	0.121155	0.0551147			37.9	-0.238403	-0.22937	-0.00891	0.0526123	-0.18335
	38	0.13208	0.124268	0.118896	0.312561	-0.0206909			38	0.089108	-0.258301	0.120114	0.147946	-0.261597
	38.1	0.110962	0.209412	0.490723	0.335999	0.330078			38.1	0.344482	0.100464	-0.0229492	0.201782	-0.0443115
	38.2	0.224243	0.126582	0.146973	0.353145	0.396484			38.2	0.0765472	-0.0294189	-0.115103	-0.246573	0.210327
	38.3	0.245361	0.0500488	-0.0717773	0.0734863	0.426941			38.3	-0.0672607	-0.326172	-0.125244	0.09021	-0.139648
	38.4	0.046875	-0.170288	-0.166321	0.0546875	0.0526733			38.4	-0.0820313	-0.0996094	-0.187012	-0.0270996	0.1698
	38.5	-0.0984497	-0.284359	-0.270996	-0.17889	0.0855103			38.5	0.178831	-0.119995	-0.0479761	0.12219	-0.11853
	38.6	-0.242126	-0.158569	0.140747	0.0485229	0.110535			38.6	-0.0985107	0.09021	-0.122925	-0.00134	-0.00684
	38.7	0.0508423	0.00628	-0.0803223	0.176629	0.0605469			38.7	-0.15552	-0.106689	-0.203371	0.00964	0.0166016
	38.8	0.0258179	0.0133057	-0.153809	-0.0413818	-0.0426025			38.8	-0.0546875	0.050415	-0.102539	-0.175415	0.0354004
	38.9	-0.0734253	-0.0679321	-0.0921021	-0.11792	-0.232422			38.9	0.053833	0.0152588	0.115356	0.0611572	-0.161499
	39	-0.192932	0.232849	0.104065	0.0266111	-0.0535278			39	-0.179799	-0.178589	-0.146352	-0.21227	0.0977783
	39.1	0.12738	-0.212524	-0.00537	-0.0109253	-0.180115			39.1	0.134277	-0.098877	-0.000244	0.179199	-0.194336
	39.2	0.246155	-0.106207	0.0821533	-0.273382	-0.41449			39.2	0.276485	0.161255	0.106808	0.256466	0.213501
	39.3	-0.0882568	-0.521118	-0.210815	-0.482788	-0.477783			39.3	-0.120361	0.219116	-0.266602	-0.116821	0.311157
	39.4	-0.0905762	-0.308533	-0.38031	-0.378845	-0.405884			39.4	-0.155518	0.0511475	0.0762939	-0.059082	-0.223267
	39.5	-0.145325	-0.246884	-0.398315	-0.296872	-0.543396			39.5	-0.196165	-0.219238	-0.158079	-0.0551738	-0.199829
	39.6	-0.177307	-0.335144	-0.511597	-0.375	-0.609009			39.6	0.199219	-0.236328	0.31311	0.20813	-0.291138
	39.7	0.334412	0.0726865	-0.13501	-0.125739	-0.112122			39.7	0.0538364	0.0113525	0.0263706	0.0550571	-0.0372314
	39.8	-0.255432	-0.290588	-0.246765	-0.317932	-0.359009			39.8	-0.0532227	-0.127686	-0.0751953	-0.141113	-0.00598
	39.9	-0.204651	-0.358582	-0.125671	-0.0570068	-0.144897			39.9	0.125732	-0.168335	0.121582	0.104248	0.0283203
	40	0.00787	-0.0640296	-0.0584717	-0.088993	-0.0410156			40	-0.277333	-0.0582275	-0.194814	-0.0949601	0.144775
	40.1	-0.279663	-0.196838	-0.208435	-0.138245	-0.15271			40.1	0.0296631	-0.190308	0.00525	0.334717	-0.0654297
	40.2	-0.275757	-0.143735	-0.292847	-0.418759	-0.38324			40.2	-0.19543	-0.0355225	-0.108882	-0.0732374	0.244751
	40.3	-0.244507	-0.0366821	-0.0717773	-0.09375	-0.182434			40.3	0.0413818	-0.123169	0.119995	-0.0700684	-0.169434
	40.4	-0.25	-0.136719	-0.13739	-0.0202637	-0.332458			40.4	-0.16333	-0.154297	0.0670166	-0.0230713	0.041626
	40.5	-0.176575	-0.14221	-0.0100708	-0.335936	-0.266052			40.5	-0.0491968	-0.0909424	-0.0611597	-0.00672	0.0447998
	40.6	-0.0132446	-0.1203	-0.117859	-0.0882568	-0.138672			40.6	0.0554199	-0.0980225	-0.122192	-0.1427	0.100952
	40.7	-0.250732	-0.0257469	-0.156128	-0.0663353	-0.199646			40.7	-0.0922873	-0.288696	-0.169802	-0.116091	-0.166992
	40.8	0.247742	0.183655	0.18219	0.228943	0.0792847			40.8	-0.243042	-0.242554	-0.3479	-0.388794	0.026001
	40.9	0.015625	-0.113281	0.128235	0.0836182	-0.0605469			40.9	-0.0773926	-0.59729	-0.183838	-0.0372314	-0.341309
	41	-0.0741577	-0.204652	0.0844727	0.110961	-0.106628			41	0.062372	-0.231689	-0.1034	-0.0950987	-0.350586
	41.1	-0.110901	-0.0405884	0.0993652	-0.258545	0.0933838			41.1	-0.0202637	0.005	0.076416	-0.325439	-0.0513916
	41.2	-0.0562134	-0.0734258	-0.0358276	-0.0983892	-0.139465			41.2	0.0303911	-0.108154	0.00439	-0.0817915	-0.119263
	41.3	0.0828857	-0.0437012	-0.142822	0.179749	0.0730591			41.3	-0.243896	-0.101196	-0.13623	-0.159912	-0.0217285
	41.4	0.055542	0.188354	0.112671	0.128967	0.10199			41.4	-0.161743	-0.0450439	0.0458984	0.100342	-0.205322
	41.5	-0.404663	-0.143737	-0.176453	-0.164001	-0.350403			41.5	0.00317	-0.130859	0.0231933	0.101074	0.0822754
	41.6	-0.17572	-0.438232	-0.22644	-0.205383	-0.182434			41.6	-0.0797119	0.0582275	0.128662	-0.116943	0.157227
	41.7	0.0985107	0.0718988	-0.0061	-0.0538337	-0.0870972			41.7	0.129634	0.0424805	0.0185502	0.140132	-0.119385
	41.8	-0.0343628	-0.0280762	0.0618286	0.000793	-0.173828			41.8	0.268677	-0.0926514	0.11377	0.343262	-0.109131
	41.9	0.0203247	-0.349243	-0.219421	-0.0765381	-0.0918579			41.9	0.403076	-0.0113525	0.277954	0.306641	0.173584
	42	0.179749	-0.01403	0.0391846	-0.166313	-0.0206909			42	-0.112535	0.0683594	0.0645888	0.0378554	0.158081
	42.1	0.217224	0.121155	0.159546	0.0750732	0.142578			42.1	0.153076	-0.200439	0.0935059	-0.0083	-0.187256
	42.2	0.133606	0.180472	0.346191	0.323478	0.159729			42.2	-0.113403	-0.173096	-0.268311	-0.0544435	0.0712891
	42.3	0.0266113	0.0101929	0.130615	-0.0444946	0.141785			42.3	-0.329834	-0.105957	-0.476807	-0.396606	0.0775146
	42.4	-0.103088	-0.200745	-0.328735	-0.0178833	-0.0949097			42.4	-0.213257	-0.505981	-0.408813	-0.302856	-0.50769
	42.5	-0.0788574	-0.0109246	-0.142029	-0.195251	-0.0418091			42.5	0.110104	-0.166016	-0.200321	-0.166873	-0.115356
	42.6	-0.142944	0.0976563	0.0204468	-0.0421753	-0.158203			42.6	0.00305	-0.281738	-0.0799561	-0.256714	0.143921
	42.7	-0.0906372	0.0148259	0.0602417	0.282038	-0.020752			42.7	0.0429609	0.00818	0.114616	0.155754	-0.0427246
	42.8	-0.0491943	-0.053894	-0.00848	-0.0976563	-0.0418091			42.8	0.0499268	0.297241	0.341064	0.0112305	0.125977
	42.9	-0.111694	0.0758057	-0.135803	-0.0179443	0.0761719			42.9	0.0115967	0.0596924	0.182495	-0.124756	0.0853271
	43	-0.297607	-0.186646	-0.40686	-0.0827641	-0.212097			43	-0.135979	0.0753174	-0.204217	-0.127068	0.0563965
	43.1	-0.0952759	0.0187378	-0.00305	-0.117981	-0.0840454			43.1	0.0211182	-0.23877	0.12561	-0.119263	-0.170898
	43.2	-0.106995	-0.0250233	-0.13739	-0.156249	0.128479			43.2	-0.111084	-0.0808105	-0.151123	0.0126952	-0.0279541
	43.3	-0.264832	-0.0140381	-0.00458	0.0172119	0.173035			43.3	0.0101318	-0.121582	0.067749	0.0948486	-0.0490723
	43.4	-0.103088	0.135193	-0.211609	0.0891113	-0.00116			43.4	-0.048584	-0.00427	-0.0314941	-0.0732422	0.158813
	43.5	-0.116333	-0.0983917	0.0298462	0.125058	0.0152588			43.5	0.124141	0.0925293	0.287959	0.0283158	0.0908203
	43.6	-0.111694	0.0148926	-0.105347	-0.147583	0.194153			43.6	0.189819	-0.0083	-0.102539	0.134644	0.162598
	43.7	-0.0617065	-0.0444934	-0.0358276	-0.35858	-0.0167847			43.7	0.118769	0.020752	0.0139107	0.117548	0.0955811
	43.8	-0.205383	-0.171021	0.039978	-0.214783	-0.220703			43.8	-0.107056	0.0465088	-0.179199	0.0011	0.149414
	43.9	-0.264038	-0.178101	-0.367859	-0.0476074	-0.00745			43.9	-0.275879	-0.0488281	-0.141724	-0.215332	-0.029541
	44	0.106323	-0.179621	-0.0443726	0.0180106	0.248047			44	-0.0133083	-0.251221	-0.205691	-0.0153835	-0.0888672
	44.1	0.156311	-0.0358887	0.225159	0.0430298	0.0386963			44.1	0.137451	-0.142578	0.0881348	0.125366	-0.146729
	44.2	-0.0117188	-0.0640231	0.0540161	0.12427	-0.131653			44.2	-0.0562682	0.171509	0.122443	-0.0122009	0.0439453
	44.3	0.103943	0.031311	0.0938721	0.0961304	-0.0628662			44.3	0.0241699	0.0543213	0.234131	0.02771	-0.0123291
	44.4	0.0594482	0.0219116	0.0469971	-0.00854	-0.0183716			44.4	-0.243042	0.116821	-0.266602	-0.0582275	0.0618896
	44.5	-0.0999146	-0.000728	-0.0459595	-0.0217849	0.0426025			44.5	-0.128911	-0.390259	-0.1471	-0.083257	-0.180298
	44.6	-0.11554	-0.0179443	0.279846	0.093811	0.16449			44.6	-0.0679932	-0.309814	-0.0666504	-0.434814	-0.0622559
	44.7	0.0180054	0.121093	-0.0647583	0.101562	-0.108215			44.7	-0.109495	-0.0214844	-0.119016	-0.40051	-0.317017
	44.8	0.106323	0.086731	-0.0233154	0.135986	0.00586			44.8	-0.000732	-0.220703	-0.0767822	-0.012207	-0.25769
	44.9	0.320313	0.385132	0.329773	0.305481	0.163635			44.9	0.102295	-0.03479	-0.081543	0.0252686	-0.0551758
	45	0.086792	-0.00543	0.267334	-0.17413	0.0933838			45	-0.0406554	-0.0465088	-0.215094	0.108148	-0.295898
	45.1	0.0789795	-0.0531006	0.0743408	0.0852051	0.129333			45.1	-0.0899658	0.00818	-0.13623	-0.102051	-0.0357666
	45.2	-0.114807	-0.0515762	0.0188599	0.265623	-0.0261841			45.2	0.0131768	-0.192627	0.00829	-0.0457831	-0.0373535
	45.3	-0.131958	0.0492554	0.0946655	-0.0116577	-0.0605469			45.3	-0.0203857	0.0371094	0.0911865	-0.187988	0.00793
	45.4	-0.264038	-0.0367432	-0.0866089	-0.146057	-0.125427			45.4	0.120972	0.211304	0.184937	-0.0895996	-0.00684
	45.5	0.0140991	0.0266099	-0.0780029	-0.130434	-0.0527344			45.5	0.0562762	0.163574	-0.091673	0.00891	0.118896
	45.6	0.00549	-0.142212	-0.069458	0.167175	0.101135			45.6	-0.0548096	-0.0410156	-0.2229	-0.00598	-0.0739746
	45.7	-0.0460815	0.0047	-0.317078	0.00702	0.00348			45.7	0.356187	0.0213623	0.163072	0.266709	-0.256104
	45.8	-0.0890503	-0.0906372	-0.153015	-0.0952759	-0.0300903			45.8	0.285889	0.224609	0.00757	-0.0450439	0.276733
	45.9	-0.254639	-0.307007	-0.194397	-0.335876	-0.200378			45.9	-0.0523682	-0.176147	-0.242432	-0.247314	0.238525
	46	0.112549	-0.0202551	-0.177246	-0.103873	-0.138672			46	-0.10315	-0.124634	-0.0682382	-0.0981454	-0.0396729
	46.1	0.214111	0.196106	0.356384	0.0140991	-0.00507			46.1	-0.0546875	-0.0839844	0.227173	0.169067	-0.124756
	46.2	0.0734863	0.222652	0.0618286	0.121883	0.316772			46.2	-0.336787	0.205811	0.0927782	0.0378466	0.00256
	46.3	0.0344238	0.015686	-0.0069	-0.0288696	0.0269775			46.3	0.114746	-0.0386963	-0.110474	0.31665	-0.0935059
	46.4	-0.21405	-0.0664063	-0.23114	-0.157043	-0.269165			46.4	-0.152344	0.101074	-0.0697021	0.206543	-0.0435791
	46.5	-0.199219	-0.230458	-0.145203	-0.376515	-0.326172			46.5	0.217892	-0.299561	0.0965541	0.0932582	-0.0473633
	46.6	0.0531616	0.000793	0.196167	0.117981	0.103455			46.6	0.358521	-0.0457764	0.248901	0.163574	-0.166992
	46.7	-0.0789185	0.0468644	0.0219727	0.156239	0.330811			46.7	-0.107896	0.314331	-0.123765	-0.26146	0.556396
	46.8	-0.201477	-0.0147705	-0.118591	-0.132751	-0.0980225			46.8	-0.184448	0.050293	-0.0245361	-0.234131	0.0759277
	46.9	0.0297241	0.157043	-0.160828	-0.132813	-0.127014			46.9	0.345337	-0.177856	0.0310059	0.394043	-0.0842285
	47	0.0360107	0.109431	0.125122	0.193781	0.164429			47	0.221929	0.396484	0.0310113	0.24024	0.449463
	47.1	-0.000732	-0.0975952	-0.156128	-0.0257568	0.0371094			47.1	-0.0227051	0.26062	0.0302734	-0.0512695	0.0268555
	47.2	0.446899	0.0859391	0.0368652	0.109438	0.162109			47.2	0.187372	-0.052002	-0.0167298	0.12597	-0.0856934
	47.3	0.38208	0.168762	0.16571	0.160156	0.174561			47.3	-0.140747	0.0222168	-0.147949	0.176758	0.0102539
	47.4	-0.237488	-0.0413818	0.0610352	0.0547485	-0.074646			47.4	0.0217285	-0.211426	0.0310059	0.283813	-0.237305
	47.5	0.114136	0.17816	0.0337524	0.239134	0.12854			47.5	-0.0720267	-0.027832	0.0809274	0.205683	-0.0412598
	47.6	0.0992432	0.155457	0.0899658	0.00702	0.0620728			47.6	-0.149292	0.151855	0.12561	-0.00281	0.240723
	47.7	-0.0640259	0.120368	0.0360718	0.151618	0.12854			47.7	-0.313349	-0.169189	-0.317499	0.0401666	0.154907
	47.8	0.133606	0.439087	0.436035	0.104736	0.227722			47.8	0.0327148	-0.0543213	0.0388184	0.188477	-0.333374
	47.9	-0.238281	-0.177368	-0.305359	-0.405457	-0.510559			47.9	0.235107	0.205811	0.35437	0.150269	0.0899658
	48	0.0344238	0.0414418	0.11261	0.0992421	0.160522			48	0.223388	0.380737	0.105224	0.276855	0.137695
	48.1	0.196899	0.261719	0.172729	0.0406494	0.264404			48.1	-0.0234375	0.0635986	-0.111206	0.146362	0.202515
	48.2	0.0453491	-0.113218	-0.00842	0.118838	-0.0933228			48.2	0.0233153	-0.163696	-0.00574	-0.0614015	-0.12085
	48.3	0.0148926	0.0305176	-0.10376	0.0797729	0.0379028			48.3	-0.0446777	-0.12854	-0.206543	-0.0739746	-0.187378
	48.4	-0.0741577	0.0992432	0.146973	0.206299	0.0910034			48.4	0.103882	-0.0402832	-0.112793	-0.0731201	-0.306885
	48.5	-0.0585327	0.0274132	0.0946655	-0.00384	0.243347			48.5	-0.198483	-0.0488281	0.120853	-0.189572	0.0947266
	48.6	0.175781	0.196106	0.32666	0.289856	0.224548			48.6	-0.334351	-0.0699463	-0.376831	-0.259888	-0.256104
	48.7	-0.15155	-0.145319	-0.0506592	-0.135126	-0.0324707			48.7	0.314677	-0.268311	0.420024	0.193217	-0.398193
	48.8	-0.18042	-0.221863	-0.0170898	0.062561	0.137085			48.8	0.189819	0.315186	0.303711	0.185425	0.0157471
	48.9	0.0258179	-0.0445557	-0.0764771	-0.118713	-0.107483			48.9	-0.129761	0.348022	0.151245	-0.141968	0.0595703
	49	0.157837	0.171136	0.169678	0.0360037	-0.0691528			49	-0.216429	0.0893555	-0.17285	0.143312	-0.138062
	49.1	-0.103088	0.0094	0.129028	-0.0726318	0.0183105			49.1	-0.143799	-0.283203	0.133423	0.109741	0.0657959
	49.2	0.257874	0.260182	0.383728	0.323476	0.535583			49.2	0.155393	0.0644531	0.0107393	0.14404	0.0705566
	49.3	0.210999	-0.185913	-0.206909	0.0875854	-0.109741			49.3	-0.0258789	0.280029	-0.161255	-0.0130615	-0.013916
	49.4	0.0101929	-0.0726318	0.0360718	-0.219482	-0.00195			49.4	-0.336792	0.0401611	-0.105713	-0.108398	0.0361328
	49.5	-0.022644	-0.0140409	-0.150635	-0.0499906	0.224609			49.5	0.167843	0.137817	0.0668904	-0.10828	0.150879
	49.6	-0.123413	0.0664673	-0.0162964	-0.142151	-0.0379028			49.6	-0.0859375	0.0964355	-0.178345	-0.29895	0.264282
	49.7	0.15155	-0.233581	-0.0467529	-0.0218498	-0.043396			49.7	0.0952092	-0.244141	0.130121	-0.202886	-0.0216064
	49.8	0.193787	0.0328369	0.132935	0.00549	-0.0261841			49.8	-0.161865	-0.090332	0.00122	-0.109863	0.00562
	49.9	0.334412	0.246094	0.210266	0.203125	-0.0215454			49.9	0.0570068	-0.0802002	0.11853	0.146484	-0.13269
	50	-0.257751	-0.156242	-0.284241	-0.324149	-0.379333			50	0.0358886	0.236328	0.23645	0.112793	-0.0966797
	50.1	0.156311	0.131287	0.0790405	0.0125732	0.0105591			50.1	-0.0656738	0.153442	0.110718	-0.0294189	0.144775
	50.2	0.0891113	0.00941	-0.174866	-0.167963	-0.223877			50.2	0.0303958	0.109741	0.105225	-0.170044	0.101807
	50.3	0.101624	0.120361	0.0111084	0.255554	0.00977			50.3	-0.133667	-0.0690918	0.0771484	-0.223877	0.0979004
	50.4	0.0227051	0.232849	0.132935	0.0266113	-0.0785522			50.4	0.0124512	-0.0183105	0.107666	0.0917969	-0.176392
	50.5	-0.369446	-0.349972	-0.296753	-0.409298	-0.235535			50.5	0.103879	-0.122192	-0.0673858	0.00183	-0.20752
	50.6	-0.174988	-0.420288	-0.160034	-0.303101	-0.277771			50.6	0.103882	0.0518799	-0.351807	-0.0551758	0.11499
	50.7	0.0148926	-0.0382657	-0.278748	-0.0546231	-0.240234			50.7	-0.103882	-0.0488281	-0.134643	-0.0528562	0.236938
	50.8	-0.0890503	-0.086731	-0.0350342	0.0750122	-0.19574			50.8	-0.188354	-0.138672	-0.250244	-0.119995	0.103394
	50.9	0.303894	0.110168	0.17511	0.269531	0.302673			50.9	-0.0125732	-0.362183	-0.303345	0.0955811	-0.364624
	51	0.111755	-0.174983	-0.0701904	-0.123408	-0.296509			51	0.16406	-0.0246582	0.261472	0.0666477	0.00647
	51.1	0.153992	-0.167908	0.0970459	0.157104	0.12616			51.1	-0.147705	0.105103	0.0997314	-0.0974121	0.110352
	51.2	0.062561	0.182858	0.11731	-0.0311922	0.241028			51.2	-0.21252	0.100342	-0.104121	0.0245409	-0.0904541
	51.3	-0.103882	0.0828247	-0.151428	-0.0350952	0.0808716			51.3	-0.243774	-0.0418701	0.0427246	-0.172363	-0.0169678
	51.4	-0.0585938	0.0289307	0.120422	0.0742188	0.196472			51.4	-0.0788574	-0.251953	-0.250977	-0.0770264	-0.0474854
	51.5	-0.149231	-0.245294	-0.150696	0.0125182	-0.167603			51.5	-0.0172165	-0.344116	-0.357304	-0.160649	-0.298218
	51.6	-0.078125	0.171875	0.0673218	0	-0.176208			51.6	-0.25	0.137939	-0.123657	-0.233276	-0.0888672
	51.7	-0.0554199	0.0266073	0.106384	-0.0350992	-0.02771			51.7	0.0476044	-0.303467	-0.0284454	0.0126923	-0.0576172
	51.8	-0.00464	-0.292114	-0.273315	-0.0913696	-0.074585			51.8	-0.129761	-0.139526	0.0950928	0.120605	0.032959
	51.9	0.135193	-0.0578003	0.189941	0.246887	0.0285034			51.9	0.10083	-0.116089	-0.0126953	0.140991	-0.0380859
	52	-0.0632935	0.0304587	0.125122	-0.0874612	-0.180908			52	-0.0399173	0.0480957	0.299804	0.326049	0.106445
	52.1	0.19458	0.0445557	0.0501709	0.0594482	-0.197266			52.1	0.164795	0.109741	0.141968	0.0463867	0.189209
	52.2	0.0281982	0.114867	0.105591	0.203185	0.0457153			52.2	-0.125851	0.19812	-0.0541962	-0.0466278	0.218994
	52.3	0.0531616	0	-0.124878	-0.0788574	-0.169922			52.3	0.216309	0.0557861	-0.00269	0.0556641	0.0299072
	52.4	0.264099	0.0992432	-0.0498657	0.128906	0.200378			52.4	0.285889	0.134644	0.239624	0.153442	0.0931396
	52.5	0.0641479	-0.0850863	0.103271	0.0203825	0.0152588			52.5	0.0701939	0.405762	-0.00964	-0.0872768	0.291626
	52.6	-0.0296631	0.015625	-0.0217896	0.109375	-0.150452			52.6	0.282837	0.0401611	0.24353	0.118286	-0.157715
	52.7	-0.0358887	-0.0804448	0.0836792	-0.0921635	0.0386353			52.7	0.217905	0.271484	-0.051016	-0.285635	0.301758
	52.8	-0.0140381	-0.12262	-0.11084	-0.182007	-0.105896			52.8	0.111694	-0.115234	0.160645	0.0236816	0.0689697
	52.9	0.155518	0.0773315	-0.0795898	-0.0405884	0.00818			52.9	0.209351	0.139404	-0.00879	0.12915	0.104126
	53	0.0304565	-0.0460802	-0.169434	0.0101942	-0.12384			53	0.0819088	0.122192	-0.00501	0.155761	0.290771
	53.1	-0.0163574	0.0984497	0.0719604	0.078125	-0.0339966			53.1	0.03125	0.205078	0.206055	0.00964	0.0587158
	53.2	0.44458	0.297662	0.24231	0.25628	0.12146			53.2	0.100831	0.340942	0.295899	0.139405	0.218994
	53.3	0.411743	-0.167908	0.00323	0.0773926	-0.136353			53.3	-0.0352783	0.052002	-0.0900879	0.00879	-0.0356445
	53.4	0.25708	-0.0796509	0.0196533	0.0430298	-0.0175781			53.4	0.0249023	-0.00354	-0.0808105	-0.0380859	-0.145996
	53.5	0.0125732	-0.163208	-0.0912476	-0.122619	-0.302734			53.5	-0.266477	0.05896	0.114504	0.0611598	-0.0061
	53.6	-0.0718384	-0.0163574	-0.117065	-0.135864	-0.255066			53.6	-0.134399	0.0472412	-0.0698242	0.130005	-0.186523
	53.7	0.055481	0.139039	0.11261	-0.0320426	0.0316162			53.7	-0.0430997	0.0323486	-0.0651944	-0.081796	-0.172485
	53.8	-0.0202637	0.0773926	0.086853	0.133667	-0.0410156			53.8	-0.0507813	0.041748	0.0895996	-0.194946	0.113403
	53.9	-0.0281372	-0.339844	-0.210083	-0.146851	-0.34729			53.9	-0.261841	0.145752	-0.113525	-0.151245	-0.280273
	54	-0.0726318	-0.096069	-0.189697	-0.0827633	0.0535278			54	-0.229006	-0.102051	-0.326052	-0.222414	-0.175659
	54.1	-0.0249634	-0.0554199	0.0454712	-0.299927	0.0410156			54.1	0.125732	-0.0473633	0.316895	0.13623	-0.165527
	54.2	0.0172119	0.256288	0.0438843	-0.107787	0.0285034			54.2	0.24536	0.0737305	0.0443097	0.223753	0.11499
	54.3	0.0422363	0.320374	-0.0943604	-0.0835571	-0.0230103			54.3	0.249268	0.166016	0.0700684	0.0854492	0.1073
	54.4	-0.0671387	0.122681	-0.0334473	-0.0796509	0.0230713			54.4	0.0749512	0.395752	0.137939	-0.0849609	0.133789
	54.5	0.179749	-0.0179497	0.240784	0.000849	0.190247			54.5	-0.23596	0.0495605	0.0380882	-0.341795	-0.0568848
	54.6	-0.00464	-0.156189	-0.085022	-0.383545	-0.176147			54.6	-0.106323	-0.181641	0.0137939	0.151123	-0.0489502
	54.7	-0.0928955	-0.0562083	-0.100647	-0.0569407	-0.190979			54.7	0.167109	0.0894775	0.0521187	0.1925	0.0579834
	54.8	0.0664063	0.178162	-0.0108032	-0.114807	0.0151978			54.8	0.443726	-0.081665	0.381836	0.470581	0.216675
	54.9	0.165649	0.118774	0.124329	0.0125122	0.163635			54.9	-0.385986	0.31604	-0.352661	-0.491943	0.158813
	55	0.479736	0.231256	0.352478	0.0476622	0.138672			55	-0.195309	0.318237	-0.0205045	-0.261471	-0.170898
	55.1	0.103149	0.217224	-0.0467529	-0.123413	-0.0785522			55.1	0.160034	0.100342	0.0997314	-0.0372314	0.0657959
	55.2	-0.23822	-0.0679357	-0.0826416	0.0414393	-0.050354			55.2	-0.119623	-0.00281	-0.0799499	-0.0848328	0.113403
	55.3	-0.303101	-0.124207	-0.0303955	-0.260925	-0.252747			55.3	0.0562744	0.074585	0.266235	-0.0841064	0.258789
	55.4	0.193787	0.0656738	0.23291	-0.0741577	-0.0339966			55.4	0.192993	0.111328	0.117798	-0.120728	0.105713
	55.5	-0.253052	-0.167174	0.136047	0.0438242	-0.18396			55.5	-0.0374743	0.0996094	-0.166625	0.111207	-0.0161133
	55.6	-0.0499268	-0.126526	-0.0272217	-0.046814	0.0128784			55.6	-0.0742188	0.150391	-0.358887	0.0581055	0.0252686
	55.7	-0.178894	0.00702	-0.0686646	-0.0640236	0.000366			55.7	0.123406	0.0557861	0.102898	0.0900806	-0.199829
	55.8	-0.125732	-0.340576	-0.076416	-0.0757446	-0.125427			55.8	0.188232	0.0925293	0.074707	0.0900879	0.233032
	55.9	0.0187988	-0.230469	-0.00537	0.0203247	-0.09729			55.9	0.207764	0.162842	0.298218	0.126099	0.354858
	56	-0.0890503	-0.291374	-0.0288086	-0.0281294	0.0324097			56	0.125736	-0.165283	-0.0197715	0.0410195	0.175171
	56.1	0.139099	0.154724	0.107178	0.0320435	0.0253906			56.1	0.0131836	0.114502	0.0910645	-0.140381	0.0487061
	56.2	0.0859985	0.0640799	0.048584	0.0578544	-0.0636597			56.2	0.0718943	0.0651855	0.239619	0.290156	0.142334
	56.3	-0.14917	-0.0390015	-0.0740967	-0.141357	-0.0941162			56.3	0.107788	0.150391	0.1427	0.108887	0.0377197
	56.4	-0.229675	-0.239014	0.0626221	-0.0265503	-0.18866			56.4	0.277344	0.0300293	0.288086	0.206543	0.0330811
	56.5	0.0562744	0.0523642	-0.069397	-0.076542	-0.0238647			56.5	-0.0922752	0.0550537	-0.110342	-0.202016	0.166626
	56.6	0.0828857	0.0977173	0.0493774	0.0695801	-0.0480347			56.6	-0.0445557	-0.161377	-0.12439	-0.0910645	-0.12561
	56.7	0.148499	-0.0827782	-0.0529785	0.111008	0.104309			56.7	-0.277463	-0.0925293	-0.379148	-0.0989962	-0.020874
	56.8	-0.424194	-0.489014	-0.466248	-0.507751	-0.447266			56.8	-0.307861	-0.166016	-0.0330811	-0.0692139	-0.170166
	56.9	-0.00232	-0.182007	-0.150635	-0.242126	-0.369934			56.9	-0.434448	-0.270752	-0.601074	-0.318481	-0.193481
	57	-0.18512	-0.235895	-0.208496	-0.246088	-0.449646			57	0.00853	-0.396484	0.220073	0.0549122	-0.345947
	57.1	-0.165588	0.015625	-0.115479	-0.253845	-0.303528			57.1	0.253052	-0.184814	0.304443	0.435425	-0.114624
	57.2	-0.263245	-0.194516	-0.120972	-0.18591	-0.428528			57.2	0.173458	0.00427	-0.0931436	0.190182	0.232178
	57.3	-0.128113	0.00702	-0.0858154	-0.179688	-0.0394897			57.3	0.176514	-0.00659	0.296631	0.0689697	0.0213623
	57.4	-0.00464	-0.0163574	0.039978	-0.031189	-0.0792847			57.4	-0.213379	0.0948486	-0.0963135	-0.170044	0.179077
	57.5	-0.0812378	-0.124205	-0.269409	-0.236693	-0.0761719			57.5	0.173461	-0.0269775	-0.0924082	-0.0136728	-0.0396729
	57.6	-0.0523071	-0.137451	-0.252197	-0.138245	-0.115234			57.6	0.664795	0.0262451	0.781738	0.577637	-0.102905
	57.7	-0.0835571	-0.0656076	-0.153015	-0.12884	-0.405884			57.7	4.81611	0.713623	5.56904	6.13129	1.20874
	57.8	0.0758057	0.152344	0.0438843	0.101563	-0.106689			57.8	7.12732	5.30737	10.4294	12.6041	12.3595
	57.9	0.0367432	0.135986	-0.0256348	-0.145264	-0.0332031			57.9	5.53589	8.68311	9.71777	12.9722	22.3174
	58	-0.107788	-0.286679	-0.313904	-0.287472	-0.304321			58	3.98043	7.55823	7.12325	8.87618	18.5283
	58.1	-0.246826	-0.104675	-0.127991	-0.168701	-0.209778			58.1	3.02563	5.44958	5.23413	6.54785	12.2432
	58.2	-0.241394	-0.0359509	-0.157715	-0.231263	-0.0894775			58.2	2.69999	4.23621	4.61149	5.81754	9.87122
	58.3	-0.263245	-0.0820313	-0.0561523	-0.242188	0.003479			58.3	2.28906	3.7644	4.08105	5.66833	9.57202
	59.4	1.42816	1.66956	3.57593	10.0453	27.8707			58.4	1.71167	3.29492	3.99353	5.42139	9.88855
	59.5	1.78754	2.58753	5.86029	10.7695	28.2902			58.5	1.62429	3.05823	3.61855	5.27846	9.92371
	59.6	1.72113	2.96411	7.5025	11.7462	29.0192			58.6	1.80383	2.69421	3.49744	5.68542	10.3987
	59.7	1.88831	3.02814	7.87201	13.5493	28.1887			58.7	1.40236	2.7793	3.49745	5.72841	10.4854
	59.8	2.09613	2.98914	7.93842	15.3719	27.4824			58.8	1.25159	2.41211	3.25916	5.48474	10.826
	59.9	2.04065	3.07269	8.13605	16.0516	28.3636			58.9	0.990601	2.02539	3.34351	5.79333	11.126
	60	2.05939	3.31641	8.15399	16.0274	29.5433			59	1.30701	2.04968	3.66773	6.02063	11.6362
	60.1	2.28052	3.64069	8.37903	16.2383	29.8597			59.1	1.38428	2.44019	3.67236	6.66821	12.3964
	60.2	2.33984	3.39685	8.30164	16.0086	28.998			59.2	1.37342	2.5332	3.78101	6.90113	12.8767
	60.3	2.21954	3.35236	8.30322	15.9329	28.4902			59.3	1.11011	2.42456	3.95361	7.31201	13.54
	60.4	2.5282	3.58752	8.73059	15.9625	28.7168			59.4	1.48584	2.48779	4.23096	7.26123	14.1283
	60.5	2.43365	3.43988	8.79388	16.0961	28.2824			59.5	1.36012	2.38477	4.32081	7.73695	14.6791
	60.6	2.25629	3.43756	8.81812	16.3477	28.0004			59.6	1.34607	2.32849	4.15369	8.15735	15.0001
	60.7	2.16486	3.5008	8.80243	16.4961	27.941			59.7	1.5304	2.56763	4.61145	8.30725	15.7197
	60.8	2.35321	3.49695	8.91187	16.5141	28.2067			59.8	1.6311	2.65027	4.79187	8.76123	16.6088
	60.9	2.51099	3.66644	9.0368	16.7008	28.377			59.9	1.48901	2.43469	5.05603	9.12915	16.9291
	61	2.34845	3.60236	8.86652	16.6641	28.2691			60	1.30152	2.89099	5.0099	9.55726	18.0197
	61.1	2.48444	4.04144	9.20172	17.1235	28.5098			60.1	1.42188	3.05115	5.35986	9.88074	18.6501
	61.2	2.47351	3.86407	9.00092	16.936	28.1582			60.2	1.75537	2.8761	5.42944	10.2307	19.2556
	61.3	2.5094	3.82971	9.04309	16.9875	28.1309			60.3	1.54919	3.07141	5.5686	10.6769	19.8721
	61.4	2.56799	4.05627	9.52667	17.4313	28.634			60.4	1.51953	3.20349	5.9928	10.7761	20.426
	61.5	2.17969	3.62421	9.44153	17.2938	28.4269			60.5	1.61718	3.29883	6.19983	11.266	21.2471
	61.6	2.48438	4.09375	9.46887	17.4086	28.7082			60.6	1.71484	3.36597	6.44434	11.7698	22.0072
	61.7	2.65002	4.33826	9.94305	17.5914	29.3988			60.7	1.82959	3.68323	6.78491	12.2863	22.683
	61.8	2.58984	4.17267	9.94623	17.8203	29.516			60.8	1.67578	3.67065	6.72949	12.3246	23.2354
	61.9	2.72662	4.13599	10.0657	17.8852	29.5074			60.9	1.80225	3.41443	6.94971	13.0503	23.887
	62	2.5899	4.15784	9.73297	18.236	29.748			61	1.75465	3.88867	7.03651	13.0253	24.6228
	62.1	2.54767	4.29767	9.72357	18.3891	29.8879			61.1	2.16089	3.6167	7.54504	13.7104	24.9822
	62.2	2.91644	4.41406	10.3735	18.5938	30.616			61.2	2.37879	3.97375	7.81226	14.1167	26.0869
	62.3	2.97034	4.50623	10.4634	18.7117	30.841			61.3	1.93433	4.35889	7.49512	14.3339	26.6306
	62.4	2.91644	4.50867	10.6361	18.961	31.091			61.4	2.29443	4.0199	7.92236	14.7744	27.0072
	62.5	3.08679	4.63049	10.7908	19.2805	31.4512			61.5	2.61547	3.92847	8.54808	15.3573	27.5837
	62.6	2.96954	4.68127	10.7892	19.3969	31.5644			61.6	2.52185	4.64563	8.80139	15.7589	28.6173
	62.7	2.77112	4.8078	10.7275	19.5352	31.9777			61.7	2.52332	4.77771	8.78955	15.7737	29.1877
	62.8	3.04382	4.73596	10.8775	19.7352	32.2386			61.8	2.3938	4.59094	8.9967	16.3589	29.6674
	62.9	3.15472	4.78912	11.1798	20.0805	32.5645			61.9	2.49377	4.79419	9.13098	16.7222	30.3752
	63	2.94458	5.02423	11.2775	20.1188	32.8511			62	2.64685	5.0144	9.44898	16.8729	30.6448
	63.1	3.12036	5.01331	11.3939	20.3828	33.2379			62.1	2.72021	5.00269	9.39661	17.2635	31.3666
	63.2	3.10706	5.04456	11.3939	20.4477	33.4738			62.2	3.07335	5.00964	10.0896	18.0144	32.0103
	63.3	3.25159	5.24768	11.6697	20.8188	33.8254			62.3	2.98193	5.3894	9.97949	17.9988	32.5416
	63.4	3.11334	5.09772	11.5861	20.9243	34.0215			62.4	2.81006	5.29016	9.98096	18.3307	32.8135
	63.5	3.47504	5.35315	12.1087	21.286	34.2863			62.5	2.83985	5.44019	10.0717	18.5254	33.4806
	63.6	3.64142	5.35236	11.9126	21.4109	34.7871			62.6	2.75317	5.50903	10.3108	18.8777	34.0049
	63.7	3.22583	5.37659	11.9056	21.311	34.8738			62.7	2.97411	5.32617	10.6184	19.2557	34.3221
	63.8	3.10004	5.48285	12.054	21.6743	35.1918			62.8	3.00769	5.76208	10.6927	19.6636	34.9868
	63.9	3.29065	5.54224	12.3181	21.9188	35.2308			62.9	2.97656	5.89331	10.6771	19.9167	35.6837
	64	3.70703	6.0766	12.6938	22.3906	35.8809			63	2.93043	5.73633	10.6107	20.059	36.1361
	64.1	3.66956	5.74608	12.4853	22.1805	36.0441			63.1	3.03516	5.66833	11.3248	20.2269	36.4283
	64.2	3.50159	5.76093	12.5743	22.3063	36.1363			63.2	3.12805	5.83484	11.324	20.5925	36.8792
	64.3	3.62738	5.63519	12.511	22.4391	36.6449			63.3	3.23438	6.12622	11.3591	21.1488	37.5057
	64.4	3.36096	5.60785	12.6282	22.461	36.6027			63.4	3.18201	6.11133	11.7084	21.355	38.1096
	64.5	3.30865	5.75781	12.6056	22.5063	36.9543			63.5	2.9961	6.17297	11.6779	21.4136	38.4119
	64.6	3.44769	5.94147	12.9306	22.8422	37.3989			63.6	3.31641	6.34644	11.9958	21.9167	38.7721
	64.7	3.74457	6.1875	12.879	23.0008	37.6957			63.7	3.23267	6.68481	11.9739	21.9862	39.2487
	64.8	3.84375	6.0531	13.1439	23.3618	37.8605			63.8	3.43506	6.59021	12.3748	22.4026	39.6329
	64.9	3.68756	5.96094	13.0236	23.3414	37.9668			63.9	3.58826	6.72217	12.8185	22.787	40.3502
	65	3.73834	6.08832	13.2603	23.4243	38.2606			64	3.56946	6.83704	12.927	23.0315	40.9674
	65.1	3.76178	6.18286	13.3447	23.7586	38.5848			64.1	3.60621	6.70886	12.9053	23.4292	41.1853
	65.2	3.84534	6.35626	13.6439	24.0234	38.6754			64.2	3.50073	7.0824	13.1029	23.6549	41.5253
	65.3	3.87268	6.16016	13.7399	23.918	38.8855			64.3	3.64063	7.20898	13.3193	24.0691	42.1603
	65.4	4.06488	6.49768	13.8431	24.3227	39.2074			64.4	3.61633	7.09802	13.438	24.1956	42.6963
	65.5	3.99457	6.36798	13.7407	24.4641	39.3574			64.5	3.63123	7.11365	13.7842	24.3987	42.7627
	65.6	4.11646	6.46723	13.9705	24.4266	39.5082			64.6	3.80933	7.31519	13.7606	24.8369	43.2463
	65.7	4.0235	6.65472	14.0626	24.657	39.8988			64.7	4.08203	7.41516	14.1155	25.1387	43.7963
	65.8	4.01019	6.73364	14.2064	24.6039	40.3723			64.8	3.828	7.58167	13.9146	25.2925	44.1831
	65.9	4.08594	6.77112	14.2829	25.1133	40.6199			64.9	3.89844	7.56433	14.099	25.7449	44.6697
	66	4.32037	6.85474	14.1298	25.1274	40.648			65	3.92261	7.88245	14.2233	25.7238	44.9846
	66.1	4.36017	6.92344	14.2267	25.5664	40.7363			65.1	4.23277	7.86682	14.7287	26.2612	45.1924
	66.2	3.94928	6.4469	14.3158	25.343	40.7371			65.2	4.33423	8.11292	14.9724	26.469	45.6174
	66.3	4.1391	6.48053	14.4236	25.3876	40.877			65.3	4.43359	8.22693	14.9365	26.5496	46.129
	66.4	3.81177	6.50159	14.1087	25.4985	40.7684			65.4	4.14758	8.42542	14.8661	26.7994	46.387
	66.5	4.38055	7.12738	14.8783	25.9735	41.7246			65.5	3.99609	8.15503	14.9786	26.8878	46.6228
	66.6	4.40784	7.07812	15.011	25.9242	41.6887			65.6	4.1914	7.99255	15.3107	27.173	46.9987
	66.7	4.30945	7.01959	14.7579	25.943	41.9285			65.7	4.43115	8.34253	15.4833	27.4963	47.4713
	66.8	4.42816	6.91095	14.7079	26.0219	42.0527			65.8	4.50305	8.43237	15.438	27.78	47.8385
	66.9	4.45001	7.11957	14.8102	26.304	42.2433			65.9	4.60229	8.50659	15.7567	28.0815	48.026
	67	4.48907	7.18127	15.1353	26.5211	42.5848			66	4.59216	8.3457	15.7631	28.4496	48.533
	67.1	4.34845	7.16405	15.2618	26.8617	42.7027			66.1	4.4867	8.63086	15.806	28.3253	49.0612
	67.2	4.30627	7.05786	15.1275	26.6852	43.1309			66.2	4.5	8.61755	16.1904	28.6222	49.1338
	67.3	4.03204	6.97577	15.097	26.2766	42.5504			66.3	4.68982	8.99414	16.4655	28.9089	49.6198
	67.4	4.52032	7.00159	15.4142	26.7125	42.9246			66.4	4.77649	8.87537	16.4623	29.0901	49.9456
	67.5	4.50079	7.16718	15.522	26.9023	43.2113			66.5	4.80469	8.90186	16.7748	29.4308	50.2822
	67.6	4.61487	7.28752	15.6627	27.1571	43.4621			66.6	4.8086	9.05737	16.9467	29.6495	50.6471
	67.7	4.55469	7.34143	15.5329	27.1047	43.4019			66.7	4.77258	9.10278	16.5887	29.7408	50.9791
	67.8	4.55627	7.3985	15.5876	27.1617	43.6262			66.8	4.74377	9.1355	16.7576	29.8535	50.9799
	67.9	4.81567	7.5141	15.7197	27.4743	44.191			66.9	4.85938	9.0332	17.2451	30.2706	51.2167
	68	4.73517	7.65314	15.8907	27.5547	44.2394			67	4.79443	9.42224	17.2552	30.3394	51.9042
	68.1	4.6524	7.57739	15.7915	27.6868	44.1277			67.1	4.61793	9.42224	17.2013	30.3456	52.2354
	68.2	4.54376	7.67426	15.7931	27.6344	44.3691			67.2	5.06946	9.39331	17.6693	30.9418	52.3416
	68.3	4.82892	7.6922	15.9642	28.0063	44.5809			67.3	5.08972	9.70435	17.6036	31.0175	52.8197
	68.4	4.65942	7.63599	16.0118	28.0555	44.8949			67.4	5.03821	9.62927	17.6178	31.1425	52.9204
	68.5	4.51331	7.66797	15.8579	27.7734	44.6918			67.5	5.18506	9.69177	18.2068	31.5253	53.0784
	68.6	4.85944	8.09381	16.2306	28.2133	45.3887			67.6	5.43506	9.92065	17.8787	31.8995	53.4611
	68.7	4.87659	8.05157	16.6118	28.5906	45.5551			67.7	5.33435	9.95972	18.2467	32.0542	53.7791
	68.8	4.96954	7.77112	16.2126	28.5157	45.4402			67.8	5.2218	9.90039	18.4083	32.3658	54.062
	68.9	4.87189	7.97815	16.3689	28.5125	45.509			67.9	5.60852	9.91443	18.8428	32.5167	54.3939
	69	4.61877	7.68671	16.3743	28.3914	45.6386			68	5.22266	10.5168	18.3185	32.3182	54.955
	69.1	5.08752	8.07422	16.6821	28.8375	46.0613			68.1	5.43747	10.0886	18.9372	32.9057	54.901
	69.2	5.15631	8.30396	16.9603	29.2985	46.3387			68.2	5.50378	10.5566	19.2966	33.2526	55.7314
	69.3	5.15002	8.4422	17.1048	29.2047	46.3137			68.3	5.59998	10.366	19.077	33.151	55.7853
	69.4	5.15161	8.30078	16.747	29.2024	46.4676			68.4	5.61011	10.6387	19.2366	33.4659	55.7861
	69.5	4.99219	8.18829	16.9579	29.0953	46.5277			68.5	5.19214	10.6434	18.9872	33.1237	56.2432
	69.6	5.03912	8.03912	16.9431	29.2305	46.5652			68.6	5.4453	10.3979	19.0826	33.4737	56.0962
	69.7	5.08289	7.88599	16.6431	29.4594	46.7551			68.7	5.74219	10.4504	19.5005	33.9949	56.3346
	69.8	5.2547	8.06409	16.8478	29.575	46.9442			68.8	5.42029	10.7246	19.3403	33.8658	57.0533
	69.9	4.94067	8.17114	16.84	29.1672	46.8152			68.9	5.50769	10.405	19.4427	34.1464	56.8627
	70	4.92426	8.30005	16.9658	29.3719	47.0418			69	5.6687	10.7277	19.9731	34.5042	57.0525
	70.1	5.0625	8.58516	17.2806	29.6711	47.2324			69.1	5.76795	10.9354	19.9506	34.6714	57.3236
	70.2	5.37897	8.56567	17.304	29.8758	47.4855			69.2	5.62573	10.9926	19.6794	34.7222	57.6345
	70.3	5.19379	8.52972	17.2947	30.1516	47.8309			69.3	5.82959	10.8684	19.974	34.9698	57.8408
	70.4	4.91254	8.27423	17.1423	29.7985	47.7011			69.4	5.81018	10.9636	19.9747	35.1519	58.1799
	70.5	5.22504	8.48907	17.2657	30.0031	47.8004			69.5	5.65771	10.9402	20.3091	35.4706	58.5807
	70.6	5.43286	8.62115	17.5009	30.2945	48.0153			69.6	6.12485	10.9707	20.9177	35.7213	58.4846
	70.7	5.24768	8.6969	17.5236	30.1219	48.1942			69.7	5.7937	11.7026	20.5177	35.5347	59.172
	70.8	5.32422	8.63202	17.5071	30.3086	48.3011			69.8	5.68274	11.1582	20.4224	35.7581	59.0237
	70.9	5.36957	8.70001	17.5822	30.3625	48.2473			69.9	6.02734	11.2308	20.9163	35.948	59.1752
	71	5.37506	8.72583	17.6321	30.7657	48.6855			70	5.80225	11.4684	20.8169	36.1416	59.6221
	71.1	5.28516	8.75783	17.622	30.5383	48.5074			70.1	6.07494	11.3097	21.0381	36.437	59.501
	71.2	5.43207	9.01178	17.9228	30.7094	48.7457			70.2	6.08826	11.6348	21.0786	36.4456	60.1174
	71.3	5.29224	8.84302	17.7228	30.7938	48.827			70.3	6.1272	11.4714	21.1184	36.6768	60.1158
	71.4	5.25397	8.85706	17.8681	30.8071	49.0566			70.4	6.26868	11.4995	21.6974	36.7128	60.333
	71.5	5.44458	8.9563	17.8408	30.8508	49.209			70.5	6.24609	11.6504	21.5271	36.9965	60.5729
	71.6	5.71332	9.21249	18.022	31.2617	49.4887			70.6	6.40147	11.8496	21.881	37.4354	60.9003
	71.7	5.18597	8.88202	17.8751	30.743	49.0769			70.7	6.26636	12.2527	21.6029	37.2167	61.3651
	71.8	5.31018	8.93048	18.0345	31.3071	49.1379			70.8	6.35547	11.8191	22.0107	37.4487	61.2751
	71.9	5.67657	8.95941	18.2282	31.3531	49.6582			70.9	6.37341	11.9535	22.088	37.5402	61.7213
	72	5.71643	9.01563	18.2712	31.5742	49.8269			71	6.61792	12.2676	22.213	37.8378	61.822
	72.1	5.5766	8.93597	18.1728	31.35	49.8676			71.1	6.47731	12.3958	22.1107	37.9433	62.0439
	72.2	5.69537	9.05475	18.1282	31.3118	49.9613			71.2	6.63123	12.269	22.2592	38.2605	61.9775
	72.3	5.59692	9.11334	18.1884	31.4555	49.9894			71.3	6.78833	12.3871	22.449	38.1722	62.594
	72.4	5.56488	9.31641	18.4423	31.5711	50.041			71.4	6.67493	12.4208	22.5575	38.333	62.608
	72.5	5.69928	9.28363	18.5986	31.611	50.1926			71.5	6.75159	12.4581	22.053	38.323	62.6674
	72.6	5.54614	9.20001	18.2298	31.775	50.4363			71.6	6.48743	12.5168	22.3263	38.6581	62.6995
	72.7	5.53284	9.29218	18.3532	31.7148	50.4081			71.7	6.61865	12.4917	22.6794	38.8182	62.9166
	72.8	5.62579	9.28674	18.6447	32.0875	50.4519			71.8	6.87183	12.5698	22.9154	38.8033	63.2869
	72.9	5.94617	9.36255	18.5541	31.9384	50.727			71.9	6.78674	12.5402	22.9592	39.116	63.4362
	73	5.78442	9.16333	18.6025	32.1251	50.8051			72	6.76794	12.7832	23.0029	39.1199	63.79
	73.1	5.65704	9.1477	18.604	32.2266	50.8996			72.1	6.78113	12.8145	23.1473	39.7206	63.8431
	73.2	5.63129	9.45081	18.733	32.2399	50.7902			72.2	6.95776	12.7761	23.4255	39.6519	64.0642
	73.3	5.5321	9.37738	18.64	32.3235	50.8988			72.3	6.91016	13.0184	23.4294	39.6604	64.3276
	73.4	5.63599	9.39069	18.7486	32.3985	51.2285			72.4	6.75073	13.0613	23.2668	39.9072	64.4001
	73.5	5.91724	9.46796	18.9501	32.3531	51.2605			72.5	6.7804	12.8964	23.5388	39.8643	64.7767
	73.6	5.67352	9.43287	19.1298	32.404	51.1434			72.6	6.99682	13.0659	23.5903	40.1542	64.604
	73.7	5.87347	9.46722	18.8642	32.5508	51.4058			72.7	6.92017	13.2175	23.6958	40.269	64.9893
	73.8	5.98285	9.52661	18.9744	32.6766	51.4551			72.8	6.89844	12.9136	23.7522	40.4386	65.1221
	73.9	6.05396	9.52814	18.861	32.65	51.6769			72.9	7.07422	13.2809	24.1583	40.8409	65.2581
	74	5.73987	9.12738	18.8048	32.5719	51.4418			73	7.31628	13.5559	24.1379	40.8784	65.5784
	74.1	5.62659	9.38672	18.9087	32.4907	51.4238			73.1	7.36084	13.6566	24.1301	40.9182	65.8135
	74.2	5.76569	9.54144	19.097	32.6633	51.7785			73.2	7.21558	13.6909	24.0873	40.9995	65.9517
	74.3	5.83752	9.51953	19.0095	32.9305	51.8832			73.3	7.64221	13.4543	24.5131	41.3862	65.994
	74.4	5.76489	9.65942	19.0829	33.0056	51.8058			73.4	7.2522	13.9286	24.2583	41.1776	66.3604
	74.5	6.06171	9.96014	19.472	33.1118	52.016			73.5	7.11475	13.4409	24.17	41.0253	66.1938
	74.6	6.01331	9.75236	19.4391	33.1648	52.0933			73.6	7.1062	13.3651	24.224	41.3003	66.2744
	74.7	5.74536	9.36176	19.0298	32.8829	52.077			73.7	7.48584	13.8418	24.4545	41.8534	66.5439
	74.8	5.74847	9.34222	19.1274	33.0453	51.991			73.8	7.49768	13.8472	24.8138	41.8651	66.7471
	74.9	5.99066	9.62811	19.2697	33.2993	52.2793			73.9	7.42493	14.03	24.6326	41.8621	66.851
	75	5.94537	9.66724	19.3947	33.2094	52.3762			74	7.23828	13.5621	24.7444	41.7988	66.8549
	75.1	5.87427	9.91797	19.4243	33.4524	52.3863			74.1	7.33752	13.6223	24.8014	41.8807	67.2518
	75.2	6.16333	9.95624	19.5189	33.4008	52.7769			74.2	7.32727	13.7894	24.9716	42.0784	67.3408
	75.3	5.99225	9.8266	19.4392	33.1422	52.6395			74.3	7.34912	13.9956	24.8521	42.0792	67.6095
	75.4	6.09613	9.95319	19.7704	33.5079	52.816			74.4	7.48352	13.7863	24.9685	42.2332	67.6244
	75.5	6.16333	9.71332	19.654	33.4617	52.6777			74.5	7.85388	13.7715	25.1451	42.6831	67.6799
	75.6	6.24536	9.9367	19.5532	33.3359	52.9753			74.6	7.51636	14.0605	25.2208	42.7955	68.2158
	75.7	6.02423	9.90002	19.4493	33.5602	52.9027			74.7	7.52649	14.2394	25.1794	42.8198	68.4619
	75.8	6.10626	9.76093	19.5431	33.5281	52.6277			74.8	7.72876	14.223	25.4224	42.9956	68.2979
	75.9	6.06799	9.98206	19.9525	33.9938	53.1465			74.9	7.59766	14.2511	25.2513	42.7651	68.4728
	76	5.8844	9.89142	19.7634	33.6078	53.1785			75	7.56946	14.4325	25.4653	42.9425	68.5292
	76.1	6.10632	10.1102	19.7571	33.8219	53.2418			75.1	7.49292	14.1824	25.4388	43.1964	68.3494
	76.2	6.09064	9.97498	19.4665	33.743	53.1574			75.2	7.52026	14.1621	25.5552	43.2197	68.6002
	76.3	5.83124	9.88361	19.5126	33.6453	53.0637			75.3	7.88428	14.3331	25.6771	43.3433	68.8275
	76.4	5.77661	9.54535	19.6603	33.9055	53.0957			75.4	8.12964	14.5464	26.2224	43.8074	69.2487
	76.5	6.21722	10.0547	19.8954	34.1602	53.3746			75.5	7.81482	14.7418	25.9974	43.6957	69.6346
	76.6	6.19843	10.1625	19.9337	34.0617	53.5074			75.6	8.0188	14.5222	26.067	44.1199	69.3978
	76.7	6.28992	10.2133	20.0704	34.1813	53.6387			75.7	7.7594	14.7035	26.0662	43.8628	69.6112
	76.8	6.18207	10.2813	20.1384	34.4376	53.9832			75.8	7.68518	14.8629	26.1654	44.3894	69.6096
	76.9	6.28833	10.3211	19.9517	34.5359	53.8129			75.9	7.96167	14.8684	26.1482	44.1316	69.8909
	77	6.31958	10.3477	20.1587	34.6438	53.6816			76	8.39063	14.866	26.6248	44.4105	69.5533
	77.1	6.12115	10.0516	19.8306	34.5235	53.8566			76.1	8.02737	15.0925	26.4678	44.3441	70.2916
	77.2	6.32117	10.4524	20.329	34.7016	54.2082			76.2	7.61633	14.7738	26.3466	44.4448	70.1971
	77.3	6.21332	10.1727	20.0259	34.2493	54.1808			76.3	7.87415	14.7644	26.3951	44.437	69.9408
	77.4	6.34381	10.2148	20.2087	34.6125	54.0558			76.4	7.87427	14.8903	26.7607	44.8308	70.2346
	77.5	6.23206	10.2875	20.2869	34.4805	54.2207			76.5	8.06799	14.8817	26.5583	44.7667	70.5972
	77.6	6.36255	10.1368	20.1244	34.5149	54.2036			76.6	7.83436	15.0215	26.7592	44.6808	70.5386
	77.7	6.30237	10.2039	20.154	34.4188	54.2941			76.7	7.896	14.9644	26.5365	44.8268	70.3986
	77.8	6.42896	10.4915	20.4767	34.6774	54.6387			76.8	8.03198	15.005	26.9958	44.8792	70.8392
	77.9	6.37268	10.4836	20.4923	34.9133	54.6457			76.9	8.40552	14.9871	27.1396	45.3019	70.7205
	78	6.28046	10.2922	20.1805	34.6445	54.3464			77	8.27026	15.2598	26.8459	45.1683	71.2041
	78.1	6.26099	10.293	20.1603	34.7274	54.3864			77.1	8.51331	15.4801	27.2037	45.2058	71.2275
	78.2	6.20087	10.4501	20.5212	34.7438	54.6762			77.2	8.11084	15.5778	27.3123	45.2808	71.2479
	78.3	6.37976	10.5446	20.6634	34.7493	54.8597			77.3	8.38977	15.2886	27.3506	45.3433	71.2845
	78.4	6.33521	10.4352	20.3463	34.8368	54.6223			77.4	8.69836	15.5769	27.7764	45.9487	71.4502
	78.5	6.34381	10.4383	20.533	34.9423	54.6715			77.5	8.43506	15.6394	27.5223	45.5659	71.7885
	78.6	6.66803	10.5937	20.6798	35.232	54.9168			77.6	8.34058	15.5293	27.3247	45.8495	71.5479
	78.7	6.11023	10.3821	20.6462	34.9188	54.8512			77.7	8.54529	15.3425	27.5731	46.0167	71.5493
	78.8	6.53363	10.5391	20.7657	35.1961	55.1262			77.8	8.66321	15.5941	27.6802	46.2783	72.1775
	78.9	6.24927	10.4305	20.4126	34.7203	54.8277			77.9	8.56006	15.7355	27.9294	46.4409	72.058
	79	6.38831	10.6071	20.5016	35.3235	54.8699			78	8.56482	15.6495	27.928	46.3722	72.3073
	79.1	6.65704	10.5179	20.4751	35.4243	55.048			78.1	8.71241	15.8317	27.8357	46.2808	72.4253
	79.2	6.48517	10.5359	20.7275	35.3141	55.0425			78.2	8.51245	15.9581	27.8904	46.3074	72.5807
	79.3	6.47974	10.4758	20.6337	35.5805	55.4777			78.3	8.64368	15.8567	27.7942	46.5471	72.4456
	79.4	6.48596	10.6805	20.7384	35.1977	55.3801			78.4	8.58044	15.7355	28.188	46.6362	72.5688
	79.5	6.61407	11.0242	20.9165	35.4086	55.2402			78.5	8.77649	16.0261	28.199	46.5979	72.8948
	79.6	6.67267	10.8453	20.9157	35.5766	55.3746			78.6	8.67493	15.8081	27.9614	46.6854	72.8893
	79.7	6.64063	10.7305	21.0665	35.3805	55.3988			78.7	8.67896	15.6996	28.2592	46.891	72.783
	79.8	6.58521	10.6555	21.0994	35.5805	55.7824			78.8	8.97815	16.0879	28.5186	46.9698	73.1323
	79.9	6.73914	10.7368	21.1127	35.6625	55.6035			78.9	9.04285	16.0145	28.8123	47.0753	73.2776
	80	6.52734	10.5851	20.7665	35.5024	55.3902			79	8.64758	16.1105	28.5209	47.0457	73.322
	80.1	6.73834	10.7188	20.854	35.7399	55.7144			79.1	8.74145	16.0668	28.5576	47.2246	73.4213
	80.2	6.65002	10.8219	20.8751	35.8625	55.9738			79.2	8.4906	16.1488	28.0333	47.0135	73.4839
	80.3	6.47894	10.7203	20.8009	35.6141	55.7676			79.3	8.62109	15.7816	28.6326	47.1691	73.2314
	80.4	6.7868	10.9188	21.2181	35.7204	55.9457			79.4	8.72339	15.9973	28.5569	47.4379	73.651
	80.5	6.67426	10.9352	21.2376	35.8375	56.041			79.5	8.83203	16.0801	28.5646	47.5417	73.8635
	80.6	6.75	10.8047	21.0118	35.7446	55.9379			79.6	8.82104	16.3019	28.9185	47.5979	74.0658
	80.7	6.70081	10.7368	20.9931	35.7493	55.9043			79.7	9.26477	16.1465	29.0786	47.7847	73.8893
	80.8	6.65784	10.7703	21.0845	35.7969	55.8043			79.8	9.13513	16.3846	29.3701	47.6987	74.1821
	80.9	6.53125	10.6789	20.8204	35.7234	55.9691			79.9	8.9093	16.4012	29.0466	47.6721	74.3378
	81	6.57037	10.7969	20.8962	35.8211	56.0238			80	9.2218	16.234	29.1935	47.994	74.265
	81.1	6.61017	10.9031	21.022	35.7563	56.0558			80.1	9.27648	16.2972	29.5326	48.1792	74.4143
	81.2	6.65784	10.7657	21.0032	35.9594	56.1754			80.2	8.79761	16.7699	29.0333	47.8628	74.7002
	81.3	6.92426	11.136	21.5439	36.3946	56.4715			80.3	8.86792	16.173	29.1036	47.9674	74.3229
	81.4	7.13129	11.5094	21.4939	36.3313	56.5488			80.4	9.19214	16.4862	29.4192	48.455	74.3666
	81.5	6.41797	10.7625	21.2446	36.0703	56.2722			80.5	8.97485	16.7175	29.3536	48.3486	74.6807
	81.6	6.67975	11.1157	21.2963	36.2946	56.4129			80.6	8.99757	16.7996	29.2318	48.2659	74.8478
	81.7	7.14612	11.2407	21.4337	36.2242	56.516			80.7	9.28821	16.4723	29.438	48.5057	74.958
	81.8	6.81958	11.1539	21.2603	36.4274	56.6097			80.8	9.32886	16.769	29.4333	48.7089	75.1885
	81.9	6.81329	11.1719	21.2563	36.4094	56.4496			80.9	9.29529	16.9535	29.4974	48.6566	75.3197
	82	6.76331	11.1867	21.3009	36.361	56.6667			81	8.87964	16.6285	29.3879	48.6542	75.2705
	82.1	6.74689	11.1484	21.3235	36.1594	56.3176			81.1	9.35069	16.5261	29.7982	49.0073	74.9877
	82.2	6.91333	11.1461	21.4743	36.3789	56.5964			81.2	9.50928	16.8262	29.8521	49.1456	75.3994
	82.3	6.85944	10.9868	21.4611	36.4664	56.616			81.3	9.48193	17.1191	29.7668	49.0049	75.6439
	82.4	6.86957	11.1664	21.5407	36.3883	56.7168			81.4	9.2312	16.6245	29.7521	48.8237	75.3486
	82.5	7.10553	11.1212	21.4392	36.4633	56.6895			81.5	9.58508	16.8722	29.7528	49.1229	75.5228
	82.6	6.86407	10.986	21.6235	36.5008	56.7863			81.6	9.26174	17.2065	29.792	49.062	75.9955
	82.7	6.93597	11.0953	21.5939	36.3821	56.8145			81.7	9.375	16.9801	30.0052	49.1909	75.694
	82.8	6.99066	11.225	21.9189	36.6938	57.0739			81.8	9.41089	17.1816	29.9701	49.3308	75.8776
	82.9	6.71021	10.961	21.5025	36.5344	57.0106			81.9	9.31091	17.1067	30.1748	49.5293	76.051
	83	6.88599	11.0657	21.647	36.4938	56.8981			82	9.51941	17.2152	30.4427	49.5659	76.2197
	83.1	6.95941	11.1711	21.5431	36.4883	56.8621			82.1	9.43202	17.4652	30.1903	49.7479	76.2611
	83.2	6.96564	11.2438	21.5212	36.561	57.1097			82.2	9.51941	17.2081	30.3013	49.7698	76.233
	83.3	7.15161	11.3219	21.7501	36.8032	57.2059			82.3	9.29529	17.405	30.1606	49.5425	76.4752
	83.4	6.97424	11.2922	21.6931	36.6688	57.216			82.4	9.61328	17.1886	30.431	49.8129	76.2135
	83.5	6.93286	11.5039	21.7095	36.868	57.2683			82.5	9.64221	17.359	30.142	49.7074	76.4885
	83.6	6.91095	11.3078	21.8094	36.8172	57.2105			82.6	9.49219	17.4473	30.2036	49.7847	76.4525
	83.7	6.94299	11.1727	21.8978	36.5805	57.3386			82.7	9.7843	17.4261	30.6271	50.1566	76.6721
	83.8	7.05786	11.3461	21.7744	36.8149	57.4715			82.8	9.71167	17.2598	30.7819	50.0894	77.1409
	83.9	6.94067	11.1235	21.6845	36.5563	57.2574			82.9	9.46558	17.5137	30.5052	50.0496	77.0479
	84	6.9696	11.2852	21.6814	36.786	57.2582			83	9.35388	17.5817	30.6022	50.1957	76.9901
	84.1	7.14929	11.2813	21.9814	36.8196	57.366			83.1	9.5155	17.2731	30.7903	50.2636	76.9049
	84.2	7.00629	11.2813	21.8907	36.5258	57.3777			83.2	9.55225	17.3182	30.5958	50.0674	76.9744
	84.3	7.26178	11.3555	21.8564	36.8321	57.3488			83.3	9.51489	17.3448	30.9069	50.3363	76.8916
	84.4	7.04065	11.1227	21.7048	36.7094	57.2824			83.4	9.80847	17.5778	30.8669	50.3276	76.83
	84.5	6.99457	11.1672	21.59	36.7524	57.3535			83.5	9.78357	17.7433	30.7607	50.4722	77.1924
	84.6	6.99377	11.3055	21.8502	36.797	57.659			83.6	10.0227	17.7668	31.1959	50.5144	77.3971
	84.7	7.30707	11.6555	22.1501	37.1438	57.7614			83.7	9.80774	18.0028	31.0544	50.6066	77.7799
	84.8	7.05316	11.139	21.986	36.9	57.6636			83.8	9.83667	17.9753	31.0255	50.6018	77.629
	84.9	6.85156	11.1953	21.8923	36.7922	57.5058			83.9	9.81641	17.6667	30.8975	51.0409	77.6134
	85	6.75708	11.1688	21.6767	36.8	57.4465			84	9.76245	17.8199	31.0388	50.9034	77.4548
	85.1	6.98828	10.9492	21.6032	36.9813	57.2753			84.1	9.85462	18.1019	31.1287	50.78	77.7158
	85.2	6.86798	11.5938	22.0501	37.1524	57.7277			84.2	9.74219	17.9207	30.9005	50.5659	77.8479
	85.3	7.04224	11.3976	21.9407	36.9789	57.8238			84.3	9.88904	17.641	31.2451	51.1714	77.4447
	85.4	7.05316	11.5235	21.8861	37.3618	57.7793			84.4	9.80383	17.9473	31.2357	51.2136	77.6213
	85.5	7.0274	11.3227	22.097	37.1094	57.8371			84.5	9.94604	17.905	31.3044	51.3949	77.9534
	85.6	6.94611	11.5375	22.1392	37.0273	57.7933			84.6	9.89442	18.1637	31.2911	51.3339	78.2339
	85.7	7.07581	11.4078	21.8696	37.0305	57.8785			84.7	9.81238	18.2074	31.4357	51.2729	78.4213
	85.8	6.89301	11.3969	22.1478	37.0875	57.9613			84.8	10.1882	18.1362	31.7036	51.4377	77.9275
	85.9	7.11407	11.4399	22.09	37.2172	57.9535			84.9	10.0696	18.0558	31.7123	51.473	78.433
	86	7.04614	11.4844	22.1189	37.154	58.1426			85	9.97888	18.1301	31.5552	51.2198	78.4393
	86.1	7.13599	11.5328	22.1829	37.2297	58.1136			85.1	9.99133	17.9941	31.674	51.6167	78.597
	86.2	7.16095	11.6078	22.0806	37.2773	58.0894			85.2	10.2241	18.0363	31.8888	52.1089	78.4923
	86.3	6.97815	11.5532	22.2931	37.3774	58.0957			85.3	9.91235	18.4432	31.6779	51.7424	78.8392
	86.4	7.27972	11.504	22.3384	37.3134	57.9988			85.4	10.1375	18.1542	31.6381	51.6183	78.6704
	86.5	7.2063	11.5922	22.1103	37.5719	58.148			85.5	10.2781	18.2301	31.8748	51.8409	78.5549
	86.6	7.0235	11.5016	22.1447	37.2922	58.3864			85.6	10.1218	18.4769	31.8771	51.8621	78.9119
	86.7	7.14069	11.7321	22.4142	37.6641	58.466			85.7	10.3656	18.4645	31.9248	51.8667	78.9807
	86.8	7.42267	11.6907	22.3876	37.7961	58.5394			85.8	10.3688	18.3864	32.1116	52.1332	79.1213
	86.9	7.25397	11.5673	21.9306	37.2477	58.1645			85.9	10.1921	18.4465	32.0889	52.212	79.437
	87	7.2063	11.675	22.3447	37.5634	58.4465			86	10.0334	18.5403	31.9169	52.0088	79.2128
	87.1	7.25549	11.5141	22.4548	37.85	58.7684			86.1	10.3608	18.3519	31.9973	52.1877	79.0017
	87.2	6.92114	11.5078	22.0876	37.6149	58.3863			86.2	10.1992	18.4301	32.0006	52.0057	79.061
	87.3	7.20239	11.5165	22.2001	37.6415	58.627			86.3	10.0179	18.434	31.7717	51.848	79.3221
	87.4	7.44226	11.7391	22.476	37.6931	58.616			86.4	10.3914	18.2465	32.4755	52.5878	79.1698
	87.5	7.38281	12.0055	22.6235	38.0461	58.8527			86.5	10.189	18.9457	32.0466	52.5612	79.5494
	87.6	7.32349	11.8657	22.4556	37.8298	58.5879			86.6	9.90932	18.7589	32.1873	52.2448	79.7072
	87.7	7.33673	11.8211	22.4267	37.5781	58.5012			86.7	10.2023	18.5691	32.5756	52.5558	79.3774
	87.8	7.17035	11.5446	22.4923	37.568	58.6183			86.8	10.3562	18.7426	32.4584	52.3792	79.6338
	87.9	7.2782	11.5883	22.5548	37.6782	58.7707			86.9	10.3359	18.7183	32.5427	52.6144	79.6119
	88	7.40161	11.7235	22.4462	37.6977	58.5848			87	10.3687	18.5355	32.4474	52.7667	79.6799
	88.1	7.07428	11.6063	22.4493	37.7657	58.6191			87.1	10.214	18.8434	32.403	52.8495	79.8658
	88.2	7.34534	11.7453	22.5259	37.8313	58.9097			87.2	10.5375	18.6511	32.6068	52.8378	79.9362
	88.3	7.27191	11.8031	22.4438	37.9102	58.7683			87.3	10.3757	18.7605	32.7755	52.7151	80.0432
	88.4	7.43207	11.6633	22.4845	37.893	58.8199			87.4	10.5311	18.8354	32.6903	53.1104	79.8455
	88.5	7.37036	11.9219	22.6962	38.0547	58.9839			87.5	10.2593	18.9159	32.8215	53.0862	80.0173
	88.6	7.41876	11.8555	22.6595	38.1289	59.0441			87.6	10.4593	18.8558	32.8341	53.0277	79.908
	88.7	7.36334	11.918	22.5579	37.9008	58.7707			87.7	10.4203	18.9465	32.5623	53.1346	80.2041
	88.8	7.2547	11.9774	22.5579	37.9477	58.8949			87.8	10.5039	18.6863	32.7716	53.1268	80.2659
	88.9	7.74457	12.111	22.7064	38.3	58.9395			87.9	10.4656	18.6644	32.974	53.4121	80.3792
	89	7.38757	11.8227	22.6509	37.9032	58.8348			88	10.4773	18.9528	33.049	53.3901	80.2275
	89.1	7.56488	11.9867	22.6627	38.3336	58.9199			88.1	10.3812	19.1019	32.7615	53.2214	80.3268
	89.2	7.47113	11.8594	22.4072	38.011	58.9269			88.2	10.3413	19.0277	32.8341	53.0972	80.4229
	89.3	7.25549	11.7773	22.5369	37.9008	59.0113			88.3	10.5718	19.1566	32.7739	53.3979	80.6143
	89.4	7.45471	12.0359	22.8235	38.2141	59.2082			88.4	10.6187	19.1254	33.1896	53.512	80.6947
	89.5	7.79065	11.9274	22.9025	38.1594	59.1191			88.5	10.5858	19.1324	33.1091	53.4932	80.7408
	89.6	7.32898	11.8571	22.6064	38.0953	58.7926			88.6	10.3289	19.0854	32.9623	53.4182	80.6439
	89.7	7.26642	11.7414	22.7438	38.1141	58.9738			88.7	10.7351	18.9167	33.4108	53.6855	80.4541
	89.8	7.50861	12.1141	22.8048	38.1039	59.1769			88.8	10.1921	19.3583	32.7317	53.4807	80.8846
	89.9	7.45941	11.8235	22.4775	37.8633	59.0192			88.9	10.3101	18.8527	32.8817	53.6276	80.6697
	90	7.52661	12.1406	22.6618	37.9023	58.8902			89	10.6257	19.0222	33.2146	53.7902	80.9783
	90.1	7.58051	12.0859	22.7298	38.2649	59.0613			89.1	10.7093	19.2715	33.2506	53.7706	80.9189
	90.2	7.43518	12.0094	22.7345	38.2281	59.0566			89.2	10.4514	19.28	33.0927	53.676	81.0612
	90.3	7.37421	11.7758	22.7876	37.9117	58.9855			89.3	10.6547	19.1066	33.2419	53.7737	80.9822
	90.4	7.37506	11.886	22.5767	38.2454	58.9051			89.4	10.3898	19.3066	33.3059	53.858	81.1595
	90.5	7.51727	12.0532	22.9072	38.3415	59.3449			89.5	10.6304	19.2308	33.1177	53.7893	81.04
	90.6	7.61334	12.3289	23.1954	38.5266	59.4269			89.6	10.7546	19.144	33.4591	54.0627	80.9775
	90.7	7.31177	12.0016	22.7017	38.2079	58.9442			89.7	10.8422	19.166	33.5264	54.1425	81.1947
	90.8	7.58984	11.882	22.7736	38.4868	59.141			89.8	10.8265	19.6027	33.5591	53.9596	81.4268
	90.9	7.57037	12.0649	22.9306	38.3602	59.5012			89.9	10.639	19.2113	33.3412	53.8722	81.2126
	91	7.64771	11.9172	22.9087	38.2578	59.3215			90	10.8148	19.2106	33.5427	54.1206	81.4369
	91.1	7.57971	12.1102	23.004	38.7242	59.4894			90.1	11.207	19.3253	33.7998	54.1426	81.4525
	91.2	7.41101	12.0196	22.8767	38.2383	59.4043			90.2	11.2188	19.5184	34.0842	54.598	81.355
	91.3	7.53052	11.9688	22.6329	38.4258	59.3957			90.3	11.035	19.8059	33.6716	54.6776	81.9432
	91.4	7.5282	11.836	22.7252	38.4828	59.3683			90.4	10.8571	19.6206	33.4919	54.269	81.6368
	91.5	7.45551	12.0812	22.9313	38.3618	59.2715			90.5	11.3109	19.3785	33.9319	54.5785	81.6034
	91.6	7.47424	12.1351	22.954	38.2891	59.3918			90.6	10.6483	19.6161	33.9021	54.4456	81.7932
	91.7	7.5141	12.0227	22.8947	38.3625	59.4668			90.7	10.8765	19.5089	33.799	54.5363	81.6823
	91.8	7.5141	12.0422	22.8658	38.35	59.3723			90.8	10.9757	19.5488	33.9451	54.6526	81.6666
	91.9	7.48206	12.193	22.8439	38.6188	59.2972			90.9	10.8843	19.9058	33.8794	54.6206	81.983
	92	7.44611	12.1758	22.9493	38.6531	59.3566			91	10.6117	19.6753	33.7723	54.5604	81.8799
	92.1	7.44843	12.15	22.8602	38.4711	59.4324			91.1	10.7734	19.4722	33.9576	54.4237	82.026
	92.2	7.65082	12.186	23.222	38.493	59.598			91.2	11.0421	19.5723	34.1567	54.7589	82.083
	92.3	7.63757	12.2672	23.0548	38.6618	59.5519			91.3	11.0906	19.6628	34.1326	54.8315	82.051
	92.4	7.61646	12.3204	23.1627	38.7118	59.6285			91.4	11.2312	19.9292	34.1959	55.0831	82.172
	92.5	7.6438	12.1539	23.0275	38.5095	59.6598			91.5	11.4359	20.0801	34.1146	55.1105	82.5697
	92.6	7.52271	12.0875	22.897	38.8516	59.5129			91.6	11.1	20.0121	33.9904	54.7995	82.5269
	92.7	7.70624	12.2547	23.1032	38.5164	59.6418			91.7	10.8281	19.7417	33.9163	54.6746	82.3213
	92.8	7.73206	12.3516	23.2603	38.6523	59.9582			91.8	10.8727	19.2919	33.8826	54.673	82.2291
	92.9	7.58441	12.1266	23.1759	38.4875	59.6699			91.9	11.0687	19.5785	34.0974	55.1136	82.5549
	93	7.37189	11.9508	23.0548	38.4571	59.4246			92	11.2742	19.891	34.6068	55.3448	82.5385
	93.1	7.62738	12.1001	22.9673	38.5172	59.8324			92.1	11.1577	20.0153	34.5637	55.1846	82.7346
	93.2	7.91022	12.2696	23.165	38.6625	59.8058			92.2	10.7429	20.1698	34.2388	54.8932	82.6478
	93.3	7.67346	12.139	23.1157	38.8297	59.7504			92.3	10.8546	19.5933	34.2255	55.1268	82.569
	93.4	7.76801	12.5008	23.2399	38.7391	59.8511			92.4	11.3265	19.8816	34.3552	55.3933	82.7869
	93.5	7.60315	12.6188	23.3408	38.9352	59.9395			92.5	11.0023	20.1996	34.2723	54.9777	82.8385
	93.6	7.35162	12.0587	22.9853	38.447	59.5215			92.6	11.2218	19.9331	34.3638	55.3127	82.7908
	93.7	7.57037	12.0367	23.1392	38.436	59.7004			92.7	11.0265	20.1058	34.4177	55.5269	82.8243
	93.8	7.55939	12.1242	23.0181	38.8891	59.8589			92.8	10.9351	20.1621	34.2427	55.2362	82.8596
	93.9	7.69061	12.3016	23.2579	38.8625	59.9753			92.9	11.4047	19.8402	34.6584	55.7097	82.9353
	94	7.93207	12.5875	23.4423	38.643	59.8543			93	11.3062	20.3387	34.6498	55.6862	83.2167
	94.1	7.7063	12.375	23.3376	38.482	59.7855			93.1	11.2789	20.0402	34.3803	55.6987	83.1556
	94.2	7.6297	12.0883	22.8923	38.3984	59.6652			93.2	11.2437	19.8582	34.5919	55.7737	83.2455
	94.3	7.59375	12.3781	23.0501	38.6844	59.759			93.3	11.443	19.951	34.6725	55.8582	83.465
	94.4	7.73053	12.5406	23.1829	38.8829	59.9746			93.4	11.3499	20.1879	34.7762	55.7112	83.1604
	94.5	7.60474	12.336	22.922	38.6618	59.8137			93.5	11.071	20.0964	34.6466	55.619	83.4243
	94.6	7.77344	12.2797	23.2509	38.8594	59.8902			93.6	10.8905	19.8926	34.613	55.569	83.2244
	94.7	7.64221	11.9656	23.0735	38.6969	59.6769			93.7	11.0077	19.9159	34.7083	55.9596	82.8822
	94.8	7.7063	12.3602	23.0845	38.9485	59.8926			93.8	11.2898	20.2183	34.7263	55.8667	83.265
	94.9	7.91492	12.5852	23.3868	39.1758	60.2457			93.9	10.8805	20.2511	34.4349	55.6066	83.3698
	95	7.94379	12.5891	23.3595	39.1946	60.0925			94	11.0515	20.1278	34.7521	55.7635	83.0581
	95.1	7.75708	12.4016	23.5087	39.1039	60.1324			94.1	11.2101	20.1996	34.9349	55.7182	83.2424
	95.2	7.86176	12.6485	23.4993	38.9438	60.1136			94.2	11.1179	20.3191	34.8739	55.901	83.6213
	95.3	7.711	12.7281	23.2494	38.9727	60.0262			94.3	11.6476	20.1456	35.3396	56.4105	83.6228
	95.4	7.6571	12.4368	23.2533	39.0673	60.2973			94.4	11.364	20.5535	35.1201	56.2394	83.8229
	95.5	7.69611	12.4196	23.4697	39.1438	60.334			94.5	11.2454	20.2122	34.9749	56.1206	83.694
	95.6	7.69531	12.3281	23.4266	39.0625	60.1301			94.6	11.3477	20.2777	34.9717	56.2863	83.6284
	95.7	7.90936	12.4672	23.4181	38.8344	59.9792			94.7	10.9648	20.4036	34.8865	55.948	83.701
	95.8	7.84222	12.5664	23.7204	39.2867	59.9527			94.8	11.0945	20.2379	35.0865	56.4113	83.6604
	95.9	7.66333	12.4337	23.4892	39.1844	60.4129			94.9	11.3569	20.252	35.2146	56.2808	83.7291
	96	7.69928	12.4883	23.265	39.0422	60.1824			95	11.4242	20.3761	35.0935	56.4152	83.8627
	96.1	7.76801	12.2383	23.2845	39.0571	60.1652			95.1	11.4757	20.5231	35.4053	56.6573	84.1533
	96.2	7.95471	12.4938	23.5189	39.3118	60.1246			95.2	11.3594	20.4801	35.0889	56.4558	84.1299
	96.3	7.71179	12.5532	23.415	39.1899	60.0098			95.3	11.4789	20.4261	35.1661	56.559	84.119
	96.4	7.69617	12.4376	23.3892	39.1415	60.2926			95.4	11.4695	20.5394	35.1669	56.2565	84.2002
	96.5	7.75708	12.5751	23.3697	39.0579	60.1551			95.5	11.2804	20.5707	35.3506	56.4377	84.0947
	96.6	7.69537	12.254	23.2064	38.9586	60.2394			95.6	11.2234	20.6707	35.2302	56.5293	84.1299
	96.7	7.82971	12.332	23.3118	39.0391	60.0668			95.7	11.4398	20.4801	35.3771	56.7222	84.2245
	96.8	7.9516	12.2781	23.222	39.0977	60.3066			95.8	11.4899	20.6378	35.2662	56.7386	84.251
	96.9	7.84686	12.6258	23.6727	39.4	60.5019			95.9	11.5499	20.6926	35.8217	57.0363	84.2705
	97	7.72656	12.6086	23.5423	39.3422	60.5707			96	11.8585	20.8066	35.6693	56.9777	84.7432
	97.1	7.71411	12.6032	23.5345	39.3532	60.3192			96.1	11.6694	20.9027	35.7177	56.8307	84.4908
	97.2	7.67975	12.3594	23.5634	38.9329	60.2535			96.2	11.3148	20.9183	35.0623	56.6089	84.6095
	97.3	7.56641	12.3703	23.4196	39.1375	60.3027			96.3	11.5242	20.5004	35.5569	56.7347	84.358
	97.4	7.83673	12.3922	23.4009	39.2532	60.5285			96.4	11.4656	20.7145	35.5599	57.0081	84.6096
	97.5	8.21179	12.7156	23.8431	39.5587	60.6324			96.5	11.6163	20.5449	35.6068	56.8792	84.4401
	97.6	7.91724	12.6734	23.7532	39.418	60.5684			96.6	11.6321	20.6722	35.6397	57.0801	84.7478
	97.7	7.83441	12.4477	23.6931	39.2009	60.4137			96.7	11.7727	20.6113	35.7341	57.1261	84.4573
	97.8	7.85553	12.4446	23.6837	39.186	60.4832			96.8	11.7094	20.6699	35.5278	56.994	84.6987
	97.9	7.85706	12.6461	23.6392	39.4078	60.4488			96.9	11.7953	20.5073	35.5436	57.2738	84.5134
	98	7.88519	12.5219	23.6259	39.0953	60.3371			97	11.8156	20.9105	35.8295	57.2534	84.7197
	98.1	8.09845	12.5742	23.5735	39.3227	60.491			97.1	11.5523	20.9574	35.8139	57.2518	84.8854
	98.2	7.67114	12.3657	23.5353	39.2094	60.4121			97.2	11.7795	21.0707	35.7083	57.1776	85.0267
	98.3	7.60547	12.4406	23.2618	39.0867	60.3285			97.3	11.5632	20.7886	35.5997	57.069	84.7524
	98.4	7.77271	12.5485	23.4744	39.1212	60.3207			97.4	11.4679	20.3722	35.8481	57.1222	84.6635
	98.5	7.96954	12.7086	23.8118	39.3789	60.641			97.5	11.8203	20.5605	35.9678	57.4292	84.9463
	98.6	8.01489	12.9164	23.7462	39.4383	60.673			97.6	11.3594	21.0621	35.867	57.2254	85.0573
	98.7	8.07428	12.586	23.5986	39.4219	60.6769			97.7	11.6	20.7347	35.7874	57.2863	84.8893
	98.8	8.1969	12.679	23.997	39.554	60.8965			97.8	11.8344	20.8356	35.9951	57.4761	84.8721
	98.9	8.10156	12.6844	23.636	39.3312	60.6761			97.9	11.832	21.1364	36.1725	57.4512	85.2698
	99	8.31561	13.0367	23.9837	39.618	60.9871			98	12.1506	21.0433	36.2043	57.583	85.3143
	99.1	8.19849	12.7235	23.8087	39.7774	60.6613			98.1	12.1492	21.105	36.3302	57.787	85.5157
	99.2	8.1297	12.7094	23.5673	39.5812	60.6488			98.2	11.8633	21.2238	35.8318	57.5457	85.3838
	99.3	7.86725	12.7462	23.6509	39.3774	60.5051			98.3	11.8875	21.2559	35.8341	57.2753	85.2369
	99.4	7.98126	12.5852	23.5392	39.4415	60.616			98.4	12.0796	21.0034	36.231	57.9072	85.0065
	99.5	7.87347	12.7023	23.5516	39.6344	60.6667			98.5	11.6703	21.1683	36.1443	57.8472	85.5493
	99.6	8.06177	12.75	23.7189	39.593	60.8082			98.6	11.9897	21.0723	36.5248	58.0572	85.4596
	99.7	8.02502	12.6594	23.6126	39.5485	60.7886			98.7	11.8015	21.3152	35.9731	57.3956	85.8939
	99.8	7.75165	12.6172	23.4705	39.5516	60.6887			98.8	11.8452	21.0355	35.9458	57.7745	85.4822
	99.9	7.59296	12.5695	23.2571	39.3547	60.6207			98.9	11.7468	21.0309	36.2717	58.0004	85.2698
	100	7.91565	12.6992	23.579	39.5563	60.5754			99	11.8594	21.084	36.4623	57.7839	85.5596
	100.1	7.95313	12.7539	23.7314	39.8383	60.8496			99.1	11.8383	20.97	36.3591	57.9198	85.6158
	100.2	7.97894	12.7633	23.629	39.6258	60.9144			99.2	11.9929	21.2434	36.235	57.7426	85.7854
	100.3	7.99066	12.882	23.804	39.6461	60.9301			99.3	11.8101	21.3051	36.1974	57.744	85.7604
	100.4	8.28363	12.9781	23.8611	39.8578	60.8832			99.4	11.5632	21.1268	36.1497	57.4432	85.8337
	100.5	8.30078	12.9063	23.9149	39.8625	60.8629			99.5	11.6796	20.9379	36.3856	57.8182	85.6017
	100.6	7.97424	12.7344	23.6188	39.5391	60.9324			99.6	11.7624	21.0995	36.3357	58.0908	85.6963
	100.7	7.71252	12.6391	23.6876	39.4438	60.723			99.7	11.9773	21.4402	36.5536	58.1901	85.9321
	100.8	7.83832	12.5891	23.6907	39.4282	60.548			99.8	11.6007	21.1621	36.4584	57.9917	86.1276
	100.9	7.89844	12.6906	23.7368	39.3719	60.7222			99.9	11.9336	21.1042	36.8685	58.326	85.9385
	101	7.83752	12.6196	23.5876	39.5633	60.8113			100	11.953	21.384	36.8638	58.1096	85.9315
	101.1	7.79535	12.2601	23.511	39.5039	60.9097			100.1	11.8585	21.377	36.6091	58.2753	85.9744
	101.2	8.11176	12.6204	23.8032	39.5203	61.0082			100.2	11.6422	21.3964	36.3341	57.7831	86.0626
	101.3	7.90314	12.5563	23.4798	39.7328	60.8464			100.3	11.6539	21.2653	36.2897	58.127	85.7675
	101.4	8.05237	13.1453	23.597	39.9774	60.7035			100.4	11.8727	21.2255	36.6365	58.255	85.9791
	101.5	8.05786	12.9438	23.7954	39.7766	61.0731			100.5	11.8937	21.2949	36.5436	58.1801	86.001
	101.6	7.94617	12.5579	23.9134	39.6298	60.9144			100.6	11.9663	21.4489	36.7192	58.2714	85.8229
	101.7	7.95001	12.6156	23.7189	39.707	60.9621			100.7	12.3741	21.459	36.6693	58.3674	86.0049
	101.8	7.96411	12.5665	23.7493	39.5821	60.8738			100.8	12.0968	21.3746	36.5404	58.5574	86.1041
	101.9	8.19769	12.7454	23.69	39.8938	61.1887			100.9	12.2726	21.4215	36.8701	58.5135	86.2299
	102	7.9696	12.929	23.6908	40.1243	61.0856			101	11.9202	21.4895	36.8879	58.3799	86.4463
	102.1	8.12506	12.6977	23.7767	39.8821	61.0746			101.1	12.0288	21.4409	36.5615	58.4113	86.4978
	102.2	8.08203	12.4562	23.7845	39.8375	60.9753			101.2	11.7664	21.4434	36.6583	58.2426	86.2822
	102.3	7.89612	12.6242	23.7173	39.5532	60.8113			101.3	11.9827	21.2653	37.1115	58.7385	86.2987
	102.4	8.02112	12.6719	23.9947	39.6829	61.0754			101.4	12.089	21.4542	36.8217	58.5988	86.4923
	102.5	7.96643	12.843	24.1181	39.618	61.2731			101.5	11.9484	21.3746	37.0662	58.6643	86.2932
	102.6	7.98676	12.8172	23.9095	39.9321	61.2347			101.6	12.0789	21.5105	36.8623	58.398	86.4431
	102.7	8.19928	12.754	23.747	39.8922	61.0801			101.7	12.0374	21.4911	36.9966	58.6885	86.2971
	102.8	8.2735	12.8836	24.0298	40.1047	61.1418			101.8	12.1671	21.6589	37.1606	58.8448	86.6235
	102.9	7.68677	12.725	23.954	39.7548	60.873			101.9	12.1703	21.5808	36.9482	58.8979	86.7181
	103	8.13446	12.9922	23.9861	40.2422	61.3605			102	12.1156	21.6637	36.8279	58.8605	86.8221
	103.1	8.37579	13.0531	23.9462	40.3672	61.4121			102.1	12.1882	21.5597	36.9856	58.7682	86.5784
	103.2	8.19226	12.8134	23.8033	39.7563	61.1144			102.2	12.2632	21.6144	37.0115	58.8745	86.8071
	103.3	8.18518	12.8524	23.9189	39.8484	61.148			102.3	12.014	21.7605	36.9404	58.701	86.6901
	103.4	8.06409	12.8156	23.8743	39.9539	61.2582			102.4	12.2516	21.6238	37.0693	58.8237	86.6635
	103.5	8.0321	12.668	23.8775	39.9117	61.3231			102.5	11.9382	21.5957	36.6669	58.6549	86.7659
	103.6	8.21021	12.7742	23.79	39.9063	61.1988			102.6	11.9554	21.3066	36.9131	58.7019	86.4463
	103.7	8.34534	12.8039	23.8876	39.8164	61.216			102.7	11.986	21.4293	36.8381	58.8363	86.7377
	103.8	7.97815	12.4086	23.8141	39.686	60.8636			102.8	12.0311	21.5801	37.3693	59.0675	86.8511
	103.9	7.76569	12.5227	23.9134	39.7258	61.0629			102.9	12.1351	21.8276	37.0615	58.9379	86.8252
	104	8.33289	12.9125	23.9252	40.029	61.5973			103	11.9171	21.8441	36.8489	59.001	87.0002
	104.1	8.23523	12.8774	23.9548	39.9985	61.1183			103.1	12.0148	21.4471	37.0887	58.7651	86.9861
	104.2	8.19299	12.9328	24.0869	40.1961	61.3457			103.2	11.9609	21.6511	36.8748	58.8676	87.072
	104.3	8.3844	12.9985	23.9986	40.1227	61.3613			103.3	11.8398	21.8059	36.8912	59.0558	86.8339
	104.4	8.20392	13.025	23.8994	40.3305	61.2925			103.4	12.2069	21.5238	37.3302	59.1776	86.9276
	104.5	8.45477	13.0211	24.072	40.236	61.2731			103.5	12.3265	21.8198	37.1818	59.1323	87.0079
	104.6	8.0813	12.8196	23.9142	39.9298	60.9988			103.6	12.5632	21.8699	37.6942	59.4855	86.9338
	104.7	8.00555	12.5524	23.9689	40.0563	61.2012			103.7	12.375	21.9277	37.4092	59.3589	87.3236
	104.8	8.05475	12.6711	23.9478	39.7735	61.391			103.8	12.2836	21.998	37.1567	59.2198	87.3767
	104.9	8.11725	12.8016	23.7814	39.8759	61.2582			103.9	12.0781	21.6465	37.4998	59.1082	87.3518
	105	8.22113	12.861	24.0931	40.2031	61.3347			104	11.8038	21.7145	36.9537	59.2472	87.3737
	105.1	8.0141	12.9141	23.8087	40.0313	61.3605			104.1	12.239	21.7035	37.1661	59.3713	87.2557
	105.2	8.23676	13.0453	24.0767	40.0399	61.752			104.2	12.2257	21.7479	37.4747	59.2463	87.2407
	105.3	8.16956	12.8641	23.7783	39.8492	61.3636			104.3	12.3796	22.0558	37.7489	59.5253	87.1292
	105.4	8.11102	13.0055	24.0587	40.3774	61.4379			104.4	12.3125	22.1777	37.3795	59.4629	87.1783
	105.5	8.32898	13.1133	24.2267	40.3227	61.5527			104.5	12.1921	21.848	37.5435	59.4698	87.3479
	105.6	8.11407	12.9625	24.329	40.2039	61.5988			104.6	12.1327	21.7495	37.3162	59.4143	87.4783
	105.7	7.97815	12.8852	23.9454	40.0532	61.4738			104.7	12.1389	21.7667	37.281	59.5776	87.3267
	105.8	8.24304	12.968	23.9423	39.9875	61.5082			104.8	12.0804	22.0542	37.4982	59.5995	87.4946
	105.9	8.35547	12.9453	24.2392	40.3719	61.691			104.9	12.3374	21.855	37.6567	59.4683	87.5885
	106	8.27972	12.943	24.0524	40.0875	61.4949			105	12.2156	21.9464	37.6342	59.6331	87.6455
	106.1	8.23523	13.0406	24.0751	40.1828	61.6364			105.1	12.282	22.0394	37.3842	59.5565	87.5275
	106.2	7.95862	12.7859	23.9852	40.0117	61.3542			105.2	12.0179	21.866	37.4021	59.7159	87.5557
	106.3	8.05396	12.7102	23.9173	40.186	61.5153			105.3	12.2983	21.8793	37.2802	59.5073	87.5291
	106.4	8.10944	12.9703	24.1095	40.2836	61.5668			105.4	12.0789	21.7745	37.2686	59.4558	87.7751
	106.5	8.38446	13.3774	24.165	40.5579	62.0121			105.5	12.3038	21.7137	37.3334	59.5323	87.7542
	106.6	8.32349	12.8883	24.0782	40.1109	61.6808			105.6	12.1648	21.9387	37.2013	59.4401	87.608
	106.7	7.96332	12.8602	23.7681	39.8258	61.3098			105.7	12.0913	21.9183	37.5474	59.5542	87.4447
	106.8	8.18439	12.825	23.8618	40.0375	61.5566			105.8	12.2	22.0886	37.5076	59.5636	87.6196
	106.9	8.20001	13.032	24.2345	40.311	61.6942			105.9	12.1257	22.0973	37.3162	59.9244	87.8127
	107	8.14453	13.0023	24.2446	40.2234	61.705			106	12.3132	21.7831	37.6748	59.8676	88.0024
	107.1	8.33673	13.0672	24.3353	40.4883	61.9722			106.1	12.6875	21.8809	37.8146	59.9995	88.0894
	107.2	8.29614	13.2875	24.1509	40.2743	61.8683			106.2	12.5023	22.2426	37.738	59.9097	88.1917
	107.3	8.17273	13.118	24.2439	40.3938	61.7488			106.3	12.2694	22.0449	37.9513	59.6597	88.0557
	107.4	8.39301	13.0602	24.1993	40.511	61.7761			106.4	12.0289	22.0417	37.9365	59.7527	87.8892
	107.5	8.31329	13.1305	24.1618	40.4407	62.0402			106.5	12.5398	22.0778	37.9584	59.7449	88.0424
	107.6	8.04456	12.8102	23.9907	40.2031	61.3238			106.6	12.2914	22.2871	37.9873	60.005	88.2275
	107.7	8.32196	13.0946	24.2299	40.1563	61.6762			106.7	12.4366	22.1442	37.9138	60.1932	88.1729
	107.8	8.21252	13.118	24.2408	40.3641	61.6715			106.8	12.1108	22.2981	37.8732	59.9949	88.1893
	107.9	8.39612	12.986	24.3337	40.4899	61.8941			106.9	12.3633	22.066	37.9349	59.9667	88.0588
	108	8.33051	13.218	24.3322	40.4383	62.0723			107	12.2781	22.1051	37.9841	59.9683	88.1517
	108.1	8.2821	13.0735	24.2931	40.3516	61.9637			107.1	12.3514	22.2317	37.5809	60.1144	88.1909
	108.2	8.04694	12.8149	23.9306	40.1586	61.7145			107.2	12.5929	22.141	38.0349	60.2799	88.1533
	108.3	8.31879	12.9719	24.0173	40.2196	61.8387			107.3	12.4749	22.2472	38.0786	60.5112	88.5408
	108.4	8.31177	13.1	24.2501	40.5211	62.0402			107.4	12.453	22.3589	37.7498	60.1268	88.4369
	108.5	8.31879	13.1508	24.2899	40.5656	61.9277			107.5	12.4703	22.1355	37.6951	59.934	88.3376
	108.6	8.18134	13.3282	24.3907	40.6438	62.0598			107.6	12.2812	22.1926	37.9951	60.1745	88.1206
	108.7	8.11957	12.9891	24.1556	40.2844	62.0215			107.7	12.5522	22.1614	38.3185	60.4628	88.244
	108.8	7.90472	12.4282	23.7259	39.8969	61.4238			107.8	12.421	22.4191	37.9935	60.23	88.6377
	108.9	7.96173	12.7524	24.1486	40.2938	61.6309			107.9	12.7125	22.2559	37.9349	60.2933	88.4041
	109	8.43286	13	24.3915	40.5805	61.7465			108	12.4178	22.498	37.9927	60.3784	88.5267
	109.1	8.43054	13.0961	24.2462	40.6508	62.0707			108.1	12.5234	22.3745	38.3115	60.4199	88.6361
	109.2	8.42816	13.2086	24.4064	40.679	62.016			108.2	12.6124	22.3832	37.9786	60.6018	88.8635
	109.3	8.29456	13.2117	24.2618	40.5273	62.191			108.3	12.4656	22.4926	38.0841	60.3534	88.7751
	109.4	8.49225	13.2156	24.59	40.5821	62.1277			108.4	12.4711	22.3136	38.2474	60.6315	88.6118
	109.5	8.38361	13.1586	24.3798	40.5875	62.1316			108.5	12.4139	22.4464	37.7927	60.3698	88.5095
	109.6	8.28363	12.9235	24.2798	40.6586	62.0574			108.6	12.4101	22.1011	38.313	60.7784	88.5275
	109.7	8.45001	13.1406	24.4236	40.586	62.016			108.7	12.5602	22.5543	38.1404	60.4628	88.7018
	109.8	8.15234	12.9969	24.0181	40.35	61.9144			108.8	12.3335	22.5613	38.1013	60.2925	88.9017
	109.9	8.14691	13.2141	24.3196	40.4594	61.9723			108.9	12.5945	22.3777	38.2911	60.7378	88.6392
	110	8.18207	13.2774	24.447	40.7579	62.2074			109	12.7288	22.5535	38.1685	60.5823	89.1079
	110.1	8.336	13.261	24.39	40.5024	62.0934			109.1	12.3827	22.4745	38.2006	60.5565	88.8439
	110.2	8.35315	13.25	24.4391	40.5336	62.0433			109.2	12.4999	22.4714	38.3247	60.5721	88.8135
	110.3	8.25006	13.1727	24.2353	40.5532	62.0957			109.3	12.5952	22.4542	38.2084	60.9409	88.8744
	110.4	8.43909	13.4633	24.5782	40.9899	62.3285			109.4	12.4219	22.8535	38.0747	60.7925	89.1354
	110.5	8.14539	13.0508	24.297	40.4977	62.0215			109.5	12.4922	22.5066	38.1459	60.5721	88.6877
	110.6	8.50549	13.2141	24.515	40.7016	62.0114			109.6	12.5015	22.3722	38.3036	60.8088	88.8362
	110.7	8.13989	12.9399	24.2767	40.393	61.9082			109.7	12.2585	22.3676	38.1692	60.6698	89.0845
	110.8	8.24066	13.0446	24.3501	40.7297	62.0066			109.8	12.8491	22.2362	38.6732	60.8979	88.7595
	110.9	8.01642	13.0961	24.2908	40.4962	61.9504			109.9	12.5125	22.7941	38.3912	60.7894	89.3151
	111	8.45862	13.3953	24.5408	40.5813	62.2191			110	12.6678	22.5051	38.3615	61.0455	88.9885
	111.1	8.45789	13.343	24.4744	40.6446	62.0934			110.1	12.5476	22.5581	38.3779	60.7307	88.9893
	111.2	8.39844	13.1984	24.3735	40.511	62.0668			110.2	12.6249	22.3239	38.3607	60.7737	89.0338
	111.3	8.51257	13.304	24.3642	40.6977	62.3105			110.3	12.7717	22.5457	38.295	61.262	89.1345
	111.4	8.25238	13.1696	24.5017	40.636	62.4277			110.4	12.9117	22.7511	38.9709	61.4988	89.1954
	111.5	8.26331	13.4625	24.6681	40.4649	62.3301			110.5	12.5405	23.0192	38.5802	61.0885	89.7065
	111.6	8.70239	13.4633	24.5204	40.9454	62.152			110.6	12.4851	22.5503	38.4717	61.1097	89.1329
	111.7	8.28204	13.0836	24.5462	40.7734	62.2941			110.7	12.5741	22.5074	38.4739	61.0533	89.2026
	111.8	8.3938	13.218	24.5572	40.711	62.3019			110.8	12.5469	22.6027	38.6349	61.1176	89.2806
	111.9	8.16797	13.1281	24.3376	40.5906	62.0051			110.9	12.6483	22.541	38.6521	60.9698	89.233
	112	8.47504	13.4562	24.6251	40.9219	62.3145			111	12.66	22.4871	38.506	61.1416	89.3627
	112.1	8.31177	13.3359	24.6204	40.8743	62.3848			111.1	12.889	22.7238	38.7192	60.9878	89.4541
	112.2	8.5766	13.4266	24.8322	40.9196	62.6129			111.2	12.7703	22.7676	38.4529	61.0316	89.4346
	112.3	8.61566	13.4617	24.8986	40.9102	62.5254			111.3	12.8766	22.6168	38.6663	61.2394	89.1503
	112.4	8.56409	13.4156	24.5618	40.6282	62.448			111.4	12.5679	22.6653	38.863	61.2065	89.5377
	112.5	8.29767	13.1586	24.3907	40.518	62.2059			111.5	12.7133	22.7058	38.7576	61.4386	89.3455
	112.6	8.6203	13.3797	24.6056	40.8547	62.4441			111.6	12.8328	22.9707	38.6919	61.369	89.2534
	112.7	8.36957	13.3836	24.5673	40.9836	62.3542			111.7	12.6921	22.6753	38.6865	61.2893	89.5338
	112.8	8.53131	13.2493	24.522	40.7727	62.4785			111.8	12.5858	22.7731	38.7903	61.0432	89.6744
	112.9	8.63831	13.6274	24.7462	40.7462	62.3715			111.9	12.6492	22.4487	38.5677	60.9034	89.6525
	113	8.50555	13.3485	24.7314	40.7985	62.4676			112	12.693	22.4738	38.6858	61.2988	89.4619
	113.1	8.43909	13.1578	24.7837	40.8258	62.3043			112.1	12.7882	22.5723	38.8544	61.6181	89.3612
	113.2	8.39459	13.4109	24.6384	40.7196	62.5231			112.2	12.7422	23.0018	38.8959	61.3386	89.7822
	113.3	8.22113	13.2219	24.3697	40.629	62.0723			112.3	12.6836	22.8777	39.0905	61.4652	89.697
	113.4	8.7016	13.4781	24.611	41.0696	62.4902			112.4	12.8929	22.8168	38.8795	61.4395	89.7651
	113.5	8.49536	13.4352	24.4923	41.0188	62.5051			112.5	12.8539	22.8153	38.806	61.559	89.9244
	113.6	8.28833	13.3782	24.3923	40.7993	62.2887			112.6	12.7788	22.8816	38.9224	61.4198	89.7994
	113.7	8.21014	13.2352	24.5594	40.8781	62.4363			112.7	12.95	22.9285	38.8458	61.3417	89.7377
	113.8	8.43207	13.3242	24.3141	40.8172	62.4097			112.8	12.5702	22.7886	38.384	61.1643	89.6681
	113.9	8.58521	13.4657	24.572	40.8016	62.3496			112.9	12.7172	22.6925	39.1395	61.4565	89.4119
	114	8.53204	13.4445	24.4626	40.8914	62.6035			113	12.4819	22.6722	38.8849	61.3885	89.8431
	114.1	8.61646	13.2985	24.7907	40.9352	62.4879			113.1	12.9289	22.6792	38.9873	61.6886	89.7611
	114.2	8.3266	13.2008	24.6665	40.9422	62.3043			113.2	12.8077	23.0387	38.9623	61.5581	90.012
	114.3	8.60785	13.4797	24.8134	41.0336	62.4715			113.3	12.8757	22.6433	39.1412	61.7175	89.9791
	114.4	8.78522	13.5836	24.8306	41.1141	62.8207			113.4	12.8827	22.927	39.0724	61.9111	90.0979
	114.5	8.31567	13.2726	24.5275	40.6039	62.3683			113.5	12.8304	22.9847	39.0825	61.6417	90.0267
	114.6	8.48206	13.4015	24.8361	41.0188	62.648			113.6	12.9828	22.8542	39.0841	61.5457	90.0251
	114.7	8.44458	13.4493	24.7916	40.9657	62.4082			113.7	13.1882	22.5801	38.9966	61.5909	90.0759
	114.8	8.57349	13.4336	24.7345	41.0579	62.7269			113.8	12.7797	22.9902	38.9653	61.3925	89.9838
	114.9	8.76959	13.4415	24.7853	41.043	62.9324			113.9	12.6985	22.9832	38.8763	61.584	89.9431
	115	8.50787	13.5422	24.6196	40.9156	62.6574			114	12.6399	22.8153	38.8561	61.8184	89.9885
	115.1	8.42188	12.9735	24.5869	40.7469	62.5847			114.1	13.1593	22.7356	39.5114	61.8495	90.0784
	115.2	8.5954	13.2774	24.6869	40.904	62.7661			114.2	12.8796	22.9535	39.1888	61.6746	90.2986
	115.3	8.59064	13.4094	24.7142	40.8969	62.5738			114.3	12.9047	22.9301	39.0474	61.9651	90.058
	115.4	8.40704	13.4727	24.8095	41.1907	62.6074			114.4	12.9601	22.9917	39.1365	61.8331	90.4229
	115.5	8.62036	13.5688	24.7048	41.1078	62.7957			114.5	12.7148	22.6261	39.1803	61.9355	90.322
	115.6	8.61176	13.6157	24.4603	40.9431	62.5551			114.6	12.9851	22.9543	39.4341	61.9214	90.1572
	115.7	8.47815	13.5953	24.5649	40.7618	62.5832			114.7	12.9109	23.1105	39.5092	61.798	90.4884
	115.8	8.58051	13.3759	24.726	40.7266	62.7739			114.8	13.1742	23.0527	39.4825	61.9808	90.64
	115.9	8.60394	13.4383	24.8415	40.9102	62.8699			114.9	13.1218	23.3145	39.2349	62.0823	90.3846
	116	8.46411	13.4883	24.7306	40.9243	62.7301			115	12.9139	23.2793	39.1638	62.0846	90.3142
	116.1	8.42505	13.6008	24.79	40.768	62.7262			115.1	13.0765	23.1644	39.017	62.205	90.5298
	116.2	8.57428	13.6047	25.0579	41.1399	62.9238			115.2	12.8983	23.0715	39.2372	61.8019	90.4619
	116.3	8.63757	13.4352	24.9736	41.0626	62.623			115.3	12.8593	23.0238	39.2317	61.9995	90.3455
	116.4	8.47583	13.6305	25.108	41.1493	63.0558			115.4	13.0867	22.9441	39.3271	62.0284	90.6665
	116.5	8.52032	13.5078	24.8931	41.0649	62.7878			115.5	13.1492	23.22	39.4731	61.9979	90.5721
	116.6	8.43207	13.5148	24.7454	41.1352	62.5637			115.6	12.7593	23.2745	39.3293	62.1393	90.59
	116.7	8.57507	13.5524	24.8868	41.2438	62.9215			115.7	12.9991	23.1254	39.4692	62.3488	90.6876
	116.8	8.67194	13.368	24.9408	41.379	63.0324			115.8	12.8429	23.277	39.3888	62.2417	90.7845
	116.9	8.76801	13.5195	24.8056	41.1735	62.8168			115.9	13.0804	23.0394	39.5592	62.1973	90.5807
	117	8.51959	13.4508	24.7048	40.9758	62.7567			116	12.8499	23.2122	39.3528	62.137	90.5721
	117.1	8.53131	13.4454	24.7298	41.161	62.6996			116.1	12.9975	23.0698	39.3505	62.2346	90.4252
	117.2	8.63049	13.5399	24.8314	41.5282	62.7067			116.2	12.9984	23.0824	39.3325	62.337	90.6697
	117.3	8.53992	13.3899	24.7798	41.1868	62.7754			116.3	13.1874	23.0402	39.5193	62.2346	90.6869
	117.4	8.67505	13.3953	24.7634	41.268	63.0457			116.4	13.014	23.0363	39.6912	62.5199	90.5509
	117.5	8.52032	13.3203	24.8079	41.1274	62.7847			116.5	12.8156	23.3215	39.4717	62.3596	90.5151
	117.6	8.60944	13.561	24.947	41.2188	62.9152			116.6	13.4031	23.1886	39.7856	62.3784	90.6869
	117.7	8.6969	13.5039	24.9134	41.032	62.8496			116.7	13.2664	23.366	39.9005	62.451	90.9119
	117.8	8.67273	13.3875	24.8837	41.1594	62.9426			116.8	13.225	23.3019	39.8739	62.5253	90.9033
	117.9	8.73987	13.5219	24.9064	41.3898	62.98			116.9	12.9281	23.3956	39.7904	62.5823	91.1276
	118.5	7.42426	12.1172	20.4204	30.2563	37.9183			117	13.3171	23.3058	39.6942	62.6932	91.1127
	118.6	7.41412	11.7141	19.3025	30.9485	39.784			117.1	13.1655	23.4354	39.6615	62.5261	91.0759
	118.7	7.35553	11.6375	18.8204	29.8766	39.2386			117.2	13.2515	23.1277	39.6372	62.4198	90.7986
	118.8	7.34534	11.5625	19.0181	29.0266	40.9214			117.3	13.2015	23.241	39.8099	62.4402	91.0251
	118.9	7.09302	11.3	18.7634	29.0446	41.3817			117.4	13.2188	23.2543	39.7271	62.5714	91.1206
	119	6.84381	11.1149	18.3056	29.2164	41.2809			117.5	13.236	23.2683	40.1287	62.7214	91.2861
	119.1	6.81567	10.9961	18.0861	29.5626	41.9676			117.6	13.3351	23.4371	39.8786	62.855	91.222
	119.2	6.89691	11.0734	18.3415	29.393	42.9824			117.7	13.546	23.4113	39.6998	62.8394	91.3041
	119.3	6.70551	11.1899	18.4345	29.3165	43.6714			117.8	13.0836	23.3621	39.474	62.3699	91.5791
	119.4	6.91644	11.0087	18.4345	29.4446	43.6699			117.9	13.2343	23.2347	39.7052	62.6222	91.0901
	119.5	6.76331	10.9907	18.3837	29.3219	43.5261			118	13.2422	23.1808	40.0521	62.8488	90.8854
	119.6	6.77118	11.0774	18.2759	29.3837	43.8254			118.1	13.0352	23.4191	39.449	62.4707	91.1533
	119.7	6.57111	11.0289	17.9728	29.1266	43.9121			118.2	13.1522	23.2363	39.5302	62.526	90.9354
	119.8	6.78442	11.0461	17.9985	29.1883	44.0441			118.3	13.7866	23.4175	41.0365	64.494	90.2299
[truncated: 596 more rows]

## Sheet: Figure 2b
	Competative binding between 6C5 and receptors
[truncated: 410 more rows]

[truncated: 2 more sheets: Figure 2c, Figure 2d]
